# Supplementary material for: Altered protein O-GlcNAcylation in placentas from mothers with diabetes causes aberrant endocytosis in placental trophoblast cells
Source: Sci Rep. 2021 Oct 19;11:20705. doi: 10.1038/s41598-021-00045-8 (PMC8526670; doi:10.1038/s41598-021-00045-8)
Supplement: Supplementary file 2 — Supplementary Information 2. [file 41598_2021_45_MOESM2_ESM.xlsx]

## Sheet: original expression data
#	Accession Number	Identified Proteins	Molecular Weight	T1CON	T1D	T2CON	T2D
1	1433E_HUMAN	14-3-3 protein epsilon OS=Homo sapiens GN=YWHAE PE=1 SV=1	29 kDa	0.032297	0.046256	0.076525	0.059458
2	PRS10_HUMAN	26S protease regulatory subunit 10B OS=Homo sapiens GN=PSMC6 PE=1 SV=1	44 kDa	0	0	0.0087479	0.0055863
3	PRS4_HUMAN	26S protease regulatory subunit 4 OS=Homo sapiens GN=PSMC1 PE=1 SV=1	49 kDa	0.0046794	0.004882	0.007734	0
4	J3QQM1_HUMAN	26S protease regulatory subunit 8 (Fragment) OS=Homo sapiens GN=PSMC5 PE=1 SV=1	29 kDa	0	0	0.0064695	0
5	PSMD2_HUMAN	26S proteasome non-ATPase regulatory subunit 2 OS=Homo sapiens GN=PSMD2 PE=1 SV=3	100 kDa	0.0022675	0.0047314	0.0056216	0.0047865
6	E9PCR7_HUMAN	2-oxoglutarate dehydrogenase, mitochondrial OS=Homo sapiens GN=OGDH PE=1 SV=1	118 kDa	0.023803	0.022764	0.025458	0.022006
7	3BHS1_HUMAN	3 beta-hydroxysteroid dehydrogenase/Delta 5-->4-isomerase type 1 OS=Homo sapiens GN=HSD3B1 PE=1 SV=2	42 kDa	0.0276	0.040312	0.02737	0.034955
8	3HIDH_HUMAN	3-hydroxyisobutyrate dehydrogenase, mitochondrial OS=Homo sapiens GN=HIBADH PE=1 SV=2	35 kDa	0.012256	0.0063931	0.015192	0.0064674
9	RS10_HUMAN	40S ribosomal protein S10 OS=Homo sapiens GN=RPS10 PE=1 SV=1	19 kDa	0.024957	0.013019	0.041248	0.01317
10	RS17L_HUMAN	40S ribosomal protein S17-like OS=Homo sapiens GN=RPS17L PE=1 SV=1	16 kDa	0.030503	0.015912	0.050414	0.016097
11	RS2_HUMAN	40S ribosomal protein S2 OS=Homo sapiens GN=RPS2 PE=1 SV=2	31 kDa	0.077297	0.05865	0.069685	0.051916
12	RS4X_HUMAN	40S ribosomal protein S4, X isoform OS=Homo sapiens GN=RPS4X PE=1 SV=2	30 kDa	0.070457	0.098011	0.074332	0.05765
13	5NTD_HUMAN	5'-nucleotidase OS=Homo sapiens GN=NT5E PE=1 SV=1	63 kDa	0.028696	0.024292	0	0.011357
14	RLA0_HUMAN	60S acidic ribosomal protein P0 OS=Homo sapiens GN=RPLP0 PE=1 SV=1	34 kDa	0.022662	0.037209	0.016102	0.034275
15	RL13A_HUMAN	60S ribosomal protein L13a OS=Homo sapiens GN=RPL13A PE=1 SV=2	24 kDa	0.10616	0.084466	0.03763	0.048049
16	RL3_HUMAN	60S ribosomal protein L3 OS=Homo sapiens GN=RPL3 PE=1 SV=2	46 kDa	0.023046	0.031981	0.023265	0.024203
17	RL31_HUMAN	60S ribosomal protein L31 OS=Homo sapiens GN=RPL31 PE=1 SV=1	14 kDa	0	0.017185	0.013612	0.034769
18	RL36L_HUMAN	60S ribosomal protein L36a-like OS=Homo sapiens GN=RPL36AL PE=1 SV=3	12 kDa	0.019424	0	0.016052	0
19	D6RAN4_HUMAN	60S ribosomal protein L9 (Fragment) OS=Homo sapiens GN=RPL9 PE=1 SV=3	21 kDa	0	0.011803	0.018698	0
20	6PGL_HUMAN	6-phosphogluconolactonase OS=Homo sapiens GN=PGLS PE=1 SV=2	28 kDa	0.0079803	0	0.01319	0
21	ILVBL_HUMAN	Acetolactate synthase-like protein OS=Homo sapiens GN=ILVBL PE=1 SV=2	68 kDa	0	0	0.0026922	0.0034384
22	ACTB_HUMAN	Actin, cytoplasmic 1 OS=Homo sapiens GN=ACTB PE=1 SV=1	42 kDa	0	0.011456	0.0088861	0
23	ACTG_HUMAN	Actin, cytoplasmic 2 OS=Homo sapiens GN=ACTG1 PE=1 SV=1	42 kDa	0	0.0056266	0.0089803	0
24	ARPC3_HUMAN	Actin-related protein 2/3 complex subunit 3 OS=Homo sapiens GN=ARPC3 PE=1 SV=3	21 kDa	0.011567	0.036204	0.0095588	0.024416
25	ARP3_HUMAN	Actin-related protein 3 OS=Homo sapiens GN=ACTR3 PE=1 SV=3	47 kDa	0.0049257	0.015417	0.02243	0.018136
26	LYPA1_HUMAN	Acyl-protein thioesterase 1 OS=Homo sapiens GN=LYPLA1 PE=1 SV=1	25 kDa	0.0089518	0.032605	0.029591	0.023512
27	KAD1_HUMAN	Adenylate kinase isoenzyme 1 OS=Homo sapiens GN=AK1 PE=1 SV=3	22 kDa	0	0	0.0087705	0.011201
28	AEBP1_HUMAN	Adipocyte enhancer-binding protein 1 OS=Homo sapiens GN=AEBP1 PE=1 SV=1	131 kDa	0.013354	0.0027989	0.017632	0.019725
29	ADT1_HUMAN	ADP/ATP translocase 1 OS=Homo sapiens GN=SLC25A4 PE=1 SV=4	33 kDa	0	0.0035402	0.0057096	0.010689
30	ADT2_HUMAN	ADP/ATP translocase 2 OS=Homo sapiens GN=SLC25A5 PE=1 SV=7	33 kDa	0.061731	0.089784	0.059536	0.058004
31	ADT3_HUMAN	ADP/ATP translocase 3 OS=Homo sapiens GN=SLC25A6 PE=1 SV=4	33 kDa	0.041304	0.04679	0.028548	0.061734
32	ARF1_HUMAN	ADP-ribosylation factor 1 OS=Homo sapiens GN=ARF1 PE=1 SV=2	21 kDa	0	0.011868	0.018801	0
33	ARF4_HUMAN	ADP-ribosylation factor 4 OS=Homo sapiens GN=ARF4 PE=1 SV=3	21 kDa	0.022877	0	0.018905	0.012073
34	ARF5_HUMAN	ADP-ribosylation factor 5 OS=Homo sapiens GN=ARF5 PE=1 SV=2	21 kDa	0	0.011934	0	0.012073
35	SYAC_HUMAN	Alanine--tRNA ligase, cytoplasmic OS=Homo sapiens GN=AARS PE=1 SV=2	107 kDa	0	0	0.0017577	0
36	ALDR_HUMAN	Aldose reductase OS=Homo sapiens GN=AKR1B1 PE=1 SV=3	36 kDa	0	0	0	0.0068768
37	PPB1_HUMAN	Alkaline phosphatase, placental type OS=Homo sapiens GN=ALPP PE=1 SV=2	58 kDa	0.092447	0.090304	0.052376	0.093421
38	A2MG_HUMAN	Alpha-2-macroglobulin OS=Homo sapiens GN=A2M PE=1 SV=3	163 kDa	0.056556	0.045892	0.072722	0.061885
39	ACTZ_HUMAN	Alpha-centractin OS=Homo sapiens GN=ACTR1A PE=1 SV=1	43 kDa	0	0.005713	0.0090504	0
40	J3KNQ4_HUMAN	Alpha-parvin OS=Homo sapiens GN=PARVA PE=1 SV=1	47 kDa	0	0	0.0062376	0
41	ANXA1_HUMAN	Annexin A1 OS=Homo sapiens GN=ANXA1 PE=1 SV=2	39 kDa	0.78206	0.65459	0.72237	0.84758
42	ANXA2_HUMAN	Annexin A2 OS=Homo sapiens GN=ANXA2 PE=1 SV=2	39 kDa	0.13051	0.095048	0.11298	0.11211
43	ANXA3_HUMAN	Annexin A3 OS=Homo sapiens GN=ANXA3 PE=1 SV=3	36 kDa	0.0094922	0.0099166	0.026339	0.016743
44	AP2M1_HUMAN	AP-2 complex subunit mu OS=Homo sapiens GN=AP2M1 PE=1 SV=2	50 kDa	0	0.0074509	0	0
45	AATM_HUMAN	Aspartate aminotransferase, mitochondrial OS=Homo sapiens GN=GOT2 PE=1 SV=3	48 kDa	0	0	0.0079138	0
46	F8W0P7_HUMAN	ATP synthase subunit beta, mitochondrial (Fragment) OS=Homo sapiens GN=ATP5B PE=1 SV=2	28 kDa	0.0076256	0.0079558	0.0063017	0.0080484
47	ATPB_HUMAN	ATP synthase subunit beta, mitochondrial OS=Homo sapiens GN=ATP5B PE=1 SV=3	57 kDa	0.066166	0.050722	0.054679	0.049294
48	ATPO_HUMAN	ATP synthase subunit O, mitochondrial OS=Homo sapiens GN=ATP5O PE=1 SV=1	23 kDa	0.0096663	0.02017	0.0079881	0.010202
49	PFKAL_HUMAN	ATP-dependent 6-phosphofructokinase, liver type OS=Homo sapiens GN=PFKL PE=1 SV=6	85 kDa	0.01185	0.012368	0.0021814	0.020863
50	ACTBL_HUMAN	Beta-actin-like protein 2 OS=Homo sapiens GN=ACTBL2 PE=1 SV=2	42 kDa	0	0.011325	0.018007	0.0087351
51	HEXB_HUMAN	Beta-hexosaminidase subunit beta OS=Homo sapiens GN=HEXB PE=1 SV=3	63 kDa	0.022219	0.021215	0.012241	0.035086
52	KCD12_HUMAN	BTB/POZ domain-containing protein KCTD12 OS=Homo sapiens GN=KCTD12 PE=1 SV=1	36 kDa	0	0.019828	0.015706	0
53	CALX_HUMAN	Calnexin OS=Homo sapiens GN=CANX PE=1 SV=2	68 kDa	0.041735	0.032657	0.031615	0.047719
54	KAPCA_HUMAN	cAMP-dependent protein kinase catalytic subunit alpha OS=Homo sapiens GN=PRKACA PE=1 SV=2	41 kDa	0	0	0.0023734	0
55	KAP3_HUMAN	cAMP-dependent protein kinase type II-beta regulatory subunit OS=Homo sapiens GN=PRKAR2B PE=1 SV=3	46 kDa	0.0049257	0	0.0040705	0
56	CBR1_HUMAN	Carbonyl reductase [NADPH] 1 OS=Homo sapiens GN=CBR1 PE=1 SV=3	30 kDa	0.055666	0.077548	0.061425	0.06276
57	CBPM_HUMAN	Carboxypeptidase M OS=Homo sapiens GN=CPM PE=1 SV=2	51 kDa	0	0	0	0.0049053
58	CATD_HUMAN	Cathepsin D OS=Homo sapiens GN=CTSD PE=1 SV=1	45 kDa	0.034982	0.052138	0.045428	0.034344
59	CERU_HUMAN	Ceruloplasmin OS=Homo sapiens GN=CP PE=1 SV=1	122 kDa	0.027066	0.017126	0.020769	0.016323
60	B1A4H2_HUMAN	Chorionic somatomammotropin hormone 1 OS=Homo sapiens GN=CSH1 PE=3 SV=1	14 kDa	0	0	0	0.017812
61	A6NFB4_HUMAN	Chorionic somatomammotropin hormone 1 OS=Homo sapiens GN=CSH1 PE=3 SV=1	29 kDa	0	0	0.0066464	0
62	F13A_HUMAN	Coagulation factor XIII A chain OS=Homo sapiens GN=F13A1 PE=1 SV=4	83 kDa	0.12514	0.10708	0.10925	0.15278
63	COPG1_HUMAN	Coatomer subunit gamma-1 OS=Homo sapiens GN=COPG1 PE=1 SV=1	98 kDa	0.018846	0.019662	0.020461	0.017404
64	COF1_HUMAN	Cofilin-1 OS=Homo sapiens GN=CFL1 PE=1 SV=3	19 kDa	0.043276	0.11623	0.081999	0.07185
65	CO2_HUMAN	Complement C2 OS=Homo sapiens GN=C2 PE=1 SV=2	83 kDa	0.0027379	0.0042594	0.0022626	0.0057794
66	CO3_HUMAN	Complement C3 OS=Homo sapiens GN=C3 PE=1 SV=2	187 kDa	0.058163	0.049107	0.054727	0.064608
67	FHR1_HUMAN	Complement factor H-related protein 1 OS=Homo sapiens GN=CFHR1 PE=1 SV=2	38 kDa	0	0.013019	0.005156	0.01317
68	QCR1_HUMAN	Cytochrome b-c1 complex subunit 1, mitochondrial OS=Homo sapiens GN=UQCRC1 PE=1 SV=3	53 kDa	0	0.013425	0.017724	0.022636
69	ECH1_HUMAN	Delta(3,5)-Delta(2,4)-dienoyl-CoA isomerase, mitochondrial OS=Homo sapiens GN=ECH1 PE=1 SV=2	36 kDa	0.025109	0.019647	0.036312	0.019876
70	DLDH_HUMAN	Dihydrolipoyl dehydrogenase, mitochondrial OS=Homo sapiens GN=DLD PE=1 SV=2	54 kDa	0.020225	0.012661	0.016714	0.014894
71	DPYL2_HUMAN	Dihydropyrimidinase-related protein 2 OS=Homo sapiens GN=DPYSL2 PE=1 SV=1	62 kDa	0.014398	0.018777	0.020822	0.018995
72	DPP4_HUMAN	Dipeptidyl peptidase 4 OS=Homo sapiens GN=DPP4 PE=1 SV=2	88 kDa	0.067139	0.065925	0.067771	0.079433
73	TOP1_HUMAN	DNA topoisomerase 1 OS=Homo sapiens GN=TOP1 PE=1 SV=2	91 kDa	0.0080742	0.016848	0	0.0085218
74	DUS3_HUMAN	Dual specificity protein phosphatase 3 OS=Homo sapiens GN=DUSP3 PE=1 SV=1	20 kDa	0.011129	0	0	0
75	RBP2_HUMAN	E3 SUMO-protein ligase RanBP2 OS=Homo sapiens GN=RANBP2 PE=1 SV=2	358 kDa	0.0012772	0.00066628	0.00079711	0
76	EHD1_HUMAN	EH domain-containing protein 1 OS=Homo sapiens GN=EHD1 PE=1 SV=2	61 kDa	0	0.0040226	0.0095588	0
77	EHD4_HUMAN	EH domain-containing protein 4 OS=Homo sapiens GN=EHD4 PE=1 SV=1	61 kDa	0.0076115	0.0079411	0.0062901	0
78	EF1A1_HUMAN	Elongation factor 1-alpha 1 OS=Homo sapiens GN=EEF1A1 PE=1 SV=1	50 kDa	0.13578	0.12562	0.13634	0.15292
79	EF2_HUMAN	Elongation factor 2 OS=Homo sapiens GN=EEF2 PE=1 SV=4	95 kDa	0.046768	0.06259	0.054514	0.058252
80	EFTU_HUMAN	Elongation factor Tu, mitochondrial OS=Homo sapiens GN=TUFM PE=1 SV=2	50 kDa	0.018221	0.042771	0.033879	0.024038
81	ENPL_HUMAN	Endoplasmin OS=Homo sapiens GN=HSP90B1 PE=1 SV=1	92 kDa	0.092361	0.14304	0.10594	0.12455
82	E9PFD7_HUMAN	Epidermal growth factor receptor OS=Homo sapiens GN=EGFR PE=1 SV=3	129 kDa	0.042416	0.027658	0.024859	0.029845
83	E5RHW4_HUMAN	Erlin-2 (Fragment) OS=Homo sapiens GN=ERLIN2 PE=1 SV=1	38 kDa	0.0060915	0.0063553	0.0050339	0.012858
84	DHB12_HUMAN	Estradiol 17-beta-dehydrogenase 12 OS=Homo sapiens GN=HSD17B12 PE=1 SV=2	34 kDa	0.013198	0.01377	0.027267	0.0069649
85	DHB2_HUMAN	Estradiol 17-beta-dehydrogenase 2 OS=Homo sapiens GN=HSD17B2 PE=1 SV=1	43 kDa	0.023883	0.0055506	0.01319	0.01123
86	C9J4W5_HUMAN	Eukaryotic translation initiation factor 5A-2 (Fragment) OS=Homo sapiens GN=EIF5A2 PE=4 SV=1	13 kDa	0	0	0.014795	0
87	EZRI_HUMAN	Ezrin OS=Homo sapiens GN=EZR PE=1 SV=4	69 kDa	0.086043	0.078844	0.0087106	0.10021
88	FUBP2_HUMAN	Far upstream element-binding protein 2 OS=Homo sapiens GN=KHSRP PE=1 SV=4	73 kDa	0.007208	0.0090636	0.0047861	0.018338
89	FSCN1_HUMAN	Fascin OS=Homo sapiens GN=FSCN1 PE=1 SV=3	55 kDa	0.022924	0.021786	0.017256	0.028601
90	FBN1_HUMAN	Fibrillin-1 OS=Homo sapiens GN=FBN1 PE=1 SV=3	312 kDa	0	0	0	0.0019009
91	FBLN1_HUMAN	Fibulin-1 OS=Homo sapiens GN=FBLN1 PE=1 SV=4	77 kDa	0.0087863	0.0061112	0.0072609	0.0092734
92	G6PI_HUMAN	Glucose-6-phosphate isomerase OS=Homo sapiens GN=GPI PE=1 SV=4	63 kDa	0.011069	0.0076992	0.0060985	0.0038944
93	PYGB_HUMAN	Glycogen phosphorylase, brain form OS=Homo sapiens GN=PYGB PE=1 SV=5	97 kDa	0.0024424	0.0025481	0.0040367	0.0051555
94	B5MDF5_HUMAN	GTP-binding nuclear protein Ran OS=Homo sapiens GN=RAN PE=1 SV=1	26 kDa	0.083851	0.07359	0.0766	0.083725
95	GBB1_HUMAN	Guanine nucleotide-binding protein G(I)/G(S)/G(T) subunit beta-1 OS=Homo sapiens GN=GNB1 PE=1 SV=3	37 kDa	0.0060557	0.0094208	0.025022	0.012783
96	GBB2_HUMAN	Guanine nucleotide-binding protein G(I)/G(S)/G(T) subunit beta-2 OS=Homo sapiens GN=GNB2 PE=1 SV=3	37 kDa	0.0060557	0.022057	0.0074545	0.0095141
97	GNAI3_HUMAN	Guanine nucleotide-binding protein G(k) subunit alpha OS=Homo sapiens GN=GNAI3 PE=1 SV=3	41 kDa	0	0	0.0096128	0
98	GNA11_HUMAN	Guanine nucleotide-binding protein subunit alpha-11 OS=Homo sapiens GN=GNA11 PE=1 SV=2	42 kDa	0.0057352	0.0059835	0.0047395	0
99	GBLP_HUMAN	Guanine nucleotide-binding protein subunit beta-2-like 1 OS=Homo sapiens GN=GNB2L1 PE=1 SV=3	35 kDa	0.01299	0.0067763	0.02147	0.01371
100	HPT_HUMAN	Haptoglobin OS=Homo sapiens GN=HP PE=1 SV=1	45 kDa	0.010142	0.0052908	0.0083816	0.010705
101	HSP7C_HUMAN	Heat shock cognate 71 kDa protein OS=Homo sapiens GN=HSPA8 PE=1 SV=1	71 kDa	0.063674	0.07642	0	0.073928
102	HS90B_HUMAN	Heat shock protein HSP 90-beta OS=Homo sapiens GN=HSP90AB1 PE=1 SV=4	83 kDa	0.019907	0.028212	0.0306	0.019475
103	HSP72_HUMAN	Heat shock-related 70 kDa protein 2 OS=Homo sapiens GN=HSPA2 PE=1 SV=1	70 kDa	0.020979	0.010085	0.0013037	0.020404
104	F8W6I7_HUMAN	Heterogeneous nuclear ribonucleoprotein A1 OS=Homo sapiens GN=HNRNPA1 PE=1 SV=2	33 kDa	0.02012	0.041982	0.022169	0.028314
105	D6RAF8_HUMAN	Heterogeneous nuclear ribonucleoprotein D0 (Fragment) OS=Homo sapiens GN=HNRNPD PE=1 SV=1	23 kDa	0	0.0097198	0.007699	0.0098329
106	E9PCY7_HUMAN	Heterogeneous nuclear ribonucleoprotein H OS=Homo sapiens GN=HNRNPH1 PE=1 SV=1	47 kDa	0	0	0	0.0050654
107	B4DY08_HUMAN	Heterogeneous nuclear ribonucleoproteins C1/C2 OS=Homo sapiens GN=HNRNPC PE=1 SV=1	32 kDa	0.042739	0.074454	0.064864	0.060191
108	Q5T7C6_HUMAN	High mobility group protein B1 (Fragment) OS=Homo sapiens GN=HMGB1 PE=1 SV=1	19 kDa	0.038128	0.046527	0.021006	0.013414
109	E7EQU1_HUMAN	High mobility group protein B3 (Fragment) OS=Homo sapiens GN=HMGB3 PE=1 SV=1	22 kDa	0.074676	0.077909	0.079343	0.090075
110	H12_HUMAN	Histone H1.2 OS=Homo sapiens GN=HIST1H1C PE=1 SV=2	21 kDa	0.033096	0.039803	0.019556	0.034893
111	H13_HUMAN	Histone H1.3 OS=Homo sapiens GN=HIST1H1D PE=1 SV=2	22 kDa	0.0093164	0.0097198	0.015238	0.0048042
112	H14_HUMAN	Histone H1.4 OS=Homo sapiens GN=HIST1H1E PE=1 SV=2	22 kDa	0.069386	0.08706	0.076564	0.068553
113	H2AJ_HUMAN	Histone H2A.J OS=Homo sapiens GN=H2AFJ PE=1 SV=1	14 kDa	0.031921	0	0.039569	0
114	IGHA1_HUMAN	Ig alpha-1 chain C region OS=Homo sapiens GN=IGHA1 PE=1 SV=2	38 kDa	0.017498	0.024341	0.02892	0.018468
115	IGHG1_HUMAN	Ig gamma-1 chain C region OS=Homo sapiens GN=IGHG1 PE=1 SV=1	36 kDa	0.13102	0.1432	0.13658	0.10536
116	IGHG2_HUMAN	Ig gamma-2 chain C region OS=Homo sapiens GN=IGHG2 PE=1 SV=2	36 kDa	0.022036	0.013178	0.010438	0.013332
117	IGHG4_HUMAN	Ig gamma-4 chain C region OS=Homo sapiens GN=IGHG4 PE=1 SV=1	36 kDa	0.0062964	0	0.010407	0
118	KV302_HUMAN	Ig kappa chain V-III region SIE OS=Homo sapiens PE=1 SV=1	12 kDa	0.037778	0.019707	0.038863	0.019936
119	LAC2_HUMAN	Ig lambda-2 chain C regions OS=Homo sapiens GN=IGLC2 PE=1 SV=1	11 kDa	0.058271	0.020265	0.09631	0.020501
120	IGLL5_HUMAN	Immunoglobulin lambda-like polypeptide 5 OS=Homo sapiens GN=IGLL5 PE=2 SV=2	23 kDa	0.0096211	0.010038	0	0.0099227
121	ITA5_HUMAN	Integrin alpha-5 OS=Homo sapiens GN=ITGA5 PE=1 SV=2	115 kDa	0.011776	0.010239	0.0072821	0.012429
122	RRBP1_HUMAN	Isoform 1 of Ribosome-binding protein 1 OS=Homo sapiens GN=RRBP1	152 kDa	0.024129	0.01832	0.026604	0.022412
123	VDAC2_HUMAN	Isoform 1 of Voltage-dependent anion-selective channel protein 2 OS=Homo sapiens GN=VDAC2	33 kDa	0.013326	0.013903	0.013823	0
124	CD44_HUMAN	Isoform 15 of CD44 antigen OS=Homo sapiens GN=CD44	32 kDa	0	0	0	0.0036113
125	4F2_HUMAN	Isoform 2 of 4F2 cell-surface antigen heavy chain OS=Homo sapiens GN=SLC3A2	58 kDa	0.038921	0.03854	0.019298	0.055409
126	RL13_HUMAN	Isoform 2 of 60S ribosomal protein L13 OS=Homo sapiens GN=RPL13	19 kDa	0.11299	0.10478	0.098453	0.079502
127	ACTH_HUMAN	Isoform 2 of Actin, gamma-enteric smooth muscle OS=Homo sapiens GN=ACTG2	37 kDa	0.018549	0.07424	0.06371	0.04568
128	ARP2_HUMAN	Isoform 2 of Actin-related protein 2 OS=Homo sapiens GN=ACTR2	45 kDa	0.0051602	0.0080277	0.0042643	0
129	ARPC4_HUMAN	Isoform 2 of Actin-related protein 2/3 complex subunit 4 OS=Homo sapiens GN=ARPC4	72 kDa	0.0065886	0.0051858	0.0027224	0.0034769
130	ATPA_HUMAN	Isoform 2 of ATP synthase subunit alpha, mitochondrial OS=Homo sapiens GN=ATP5A1	54 kDa	0.14527	0.15584	0.13696	0.066914
131	E41L3_HUMAN	Isoform 2 of Band 4.1-like protein 3 OS=Homo sapiens GN=EPB41L3	97 kDa	0.001216	0.0012637	0	0.0012274
132	CMC2_HUMAN	Isoform 2 of Calcium-binding mitochondrial carrier protein Aralar2 OS=Homo sapiens GN=SLC25A13	74 kDa	0.0076475	0.0015606	0	0.0096438
133	CAV1_HUMAN	Isoform 2 of Caveolin-1 OS=Homo sapiens GN=CAV1	17 kDa	0.014006	0	0.023149	0
134	CP11A_HUMAN	Isoform 2 of Cholesterol side-chain cleavage enzyme, mitochondrial OS=Homo sapiens GN=CYP11A1	42 kDa	0.036806	0.02367	0.0093745	0.029932
135	CLH1_HUMAN	Isoform 2 of Clathrin heavy chain 1 OS=Homo sapiens GN=CLTC	188 kDa	0.14569	0.094363	0.11313	0.098082
136	CO4A_HUMAN	Isoform 2 of Complement C4-A OS=Homo sapiens GN=C4A	188 kDa	0	0	0.001002	0
137	KCRU_HUMAN	Isoform 2 of Creatine kinase U-type, mitochondrial OS=Homo sapiens GN=CKMT1A	50 kDa	0.013787	0.0095896	0.015192	0
138	CAND1_HUMAN	Isoform 2 of Cullin-associated NEDD8-dissociated protein 1 OS=Homo sapiens GN=CAND1	118 kDa	0.02809	0.034385	0.025601	0.026601
139	CYFP1_HUMAN	Isoform 2 of Cytoplasmic FMR1-interacting protein 1 OS=Homo sapiens GN=CYFIP1	94 kDa	0.010019	0.0052265	0.0062098	0.0052873
140	CNDP2_HUMAN	Isoform 2 of Cytosolic non-specific dipeptidase OS=Homo sapiens GN=CNDP2	44 kDa	0.0078414	0.030167	0.023889	0.019515
141	ETFA_HUMAN	Isoform 2 of Electron transfer flavoprotein subunit alpha, mitochondrial OS=Homo sapiens GN=ETFA	30 kDa	0.043498	0.0832	0.068835	0.076516
142	IF4A1_HUMAN	Isoform 2 of Eukaryotic initiation factor 4A-I OS=Homo sapiens GN=EIF4A1	40 kDa	0	0	0.0049034	0
143	FLNA_HUMAN	Isoform 2 of Filamin-A OS=Homo sapiens GN=FLNA	280 kDa	0.069437	0.052494	0.059289	0.087322
144	FLNB_HUMAN	Isoform 2 of Filamin-B OS=Homo sapiens GN=FLNB	276 kDa	0.020357	0.016241	0.0165	0.033286
145	USO1_HUMAN	Isoform 2 of General vesicular transport factor p115 OS=Homo sapiens GN=USO1	109 kDa	0.0021161	0.006623	0.0034974	0.0044667
146	GFPT1_HUMAN	Isoform 2 of Glutamine--fructose-6-phosphate aminotransferase [isomerizing] 1 OS=Homo sapiens GN=GFPT1	77 kDa	0.015117	0.012617	0	0.028719
147	GSTK1_HUMAN	Isoform 2 of Glutathione S-transferase kappa 1 OS=Homo sapiens GN=GSTK1	32 kDa	0.014602	0.026728	0.021055	0.034589
148	PYGL_HUMAN	Isoform 2 of Glycogen phosphorylase, liver form OS=Homo sapiens GN=PYGL	93 kDa	0.012663	0.0012977	0.010421	0.0080187
149	GNAI1_HUMAN	Isoform 2 of Guanine nucleotide-binding protein G(i) subunit alpha-1 OS=Homo sapiens GN=GNAI1	35 kDa	0.0068176	0	0.005634	0.0071956
150	HS90A_HUMAN	Isoform 2 of Heat shock protein HSP 90-alpha OS=Homo sapiens GN=HSP90AA1	98 kDa	0.024109	0.016327	0.027893	0.026689
151	HNRPM_HUMAN	Isoform 2 of Heterogeneous nuclear ribonucleoprotein M OS=Homo sapiens GN=HNRNPM	74 kDa	0.0029796	0.0031086	0.007387	0.0078261
152	HNRPR_HUMAN	Isoform 2 of Heterogeneous nuclear ribonucleoprotein R OS=Homo sapiens GN=HNRNPR	71 kDa	0.050143	0.047285	0.024077	0.029081
153	IGHM_HUMAN	Isoform 2 of Ig mu chain C region OS=Homo sapiens GN=IGHM	52 kDa	0.0043529	0	0	0.0023495
154	ITA3_HUMAN	Isoform 2 of Integrin alpha-3 OS=Homo sapiens GN=ITGA3	119 kDa	0.017383	0.0060452	0.010358	0.0081541
155	MOGS_HUMAN	Isoform 2 of Mannosyl-oligosaccharide glucosidase OS=Homo sapiens GN=MOGS	81 kDa	0.011266	0.0058771	0.0069828	0.011891
156	NU160_HUMAN	Isoform 2 of Nuclear pore complex protein Nup160 OS=Homo sapiens GN=NUP160	25 kDa	0.018383	0	0.0075959	0.0047399
157	PRDX2_HUMAN	Isoform 2 of Peroxiredoxin-2 OS=Homo sapiens GN=PRDX2	16 kDa	0.11631	0.22664	0.22766	0.19112
158	PABP1_HUMAN	Isoform 2 of Polyadenylate-binding protein 1 OS=Homo sapiens GN=PABPC1	61 kDa	0.003764	0	0	0.0039727
159	PABP2_HUMAN	Isoform 2 of Polyadenylate-binding protein 2 OS=Homo sapiens GN=PABPN1	31 kDa	0.0068044	0.0035642	0.0028144	0
160	PZP_HUMAN	Isoform 2 of Pregnancy zone protein OS=Homo sapiens GN=PZP	140 kDa	0	0	0	0.0025511
161	PDIA6_HUMAN	Isoform 2 of Protein disulfide-isomerase A6 OS=Homo sapiens GN=PDIA6	54 kDa	0	0.0021443	0.0016932	0
162	RADI_HUMAN	Isoform 2 of Radixin OS=Homo sapiens GN=RDX	30 kDa	0.0080114	0.016717	0.0066205	0.0084555
163	RAB6A_HUMAN	Isoform 2 of Ras-related protein Rab-6A OS=Homo sapiens GN=RAB6A	24 kDa	0.01474	0.0050721	0.049251	0.010447
164	PTPRA_HUMAN	Isoform 2 of Receptor-type tyrosine-protein phosphatase alpha OS=Homo sapiens GN=PTPRA	90 kDa	0.0025964	0	0	0
165	C163A_HUMAN	Isoform 2 of Scavenger receptor cysteine-rich type 1 protein M130 OS=Homo sapiens GN=CD163	126 kDa	0.000906	0.0018502	0	0.0018717
166	PDS5A_HUMAN	Isoform 2 of Sister chromatid cohesion protein PDS5 homolog A OS=Homo sapiens GN=PDS5A	69 kDa	0	0	0.0056716	0.0036218
167	SPSY_HUMAN	Isoform 2 of Spermine synthase OS=Homo sapiens GN=SMS	35 kDa	0.006578	0.0068629	0	0.013885
168	TMEM2_HUMAN	Isoform 2 of Transmembrane protein 2 OS=Homo sapiens GN=TMEM2	147 kDa	0.081906	0.047164	0.07734	0.068301
169	TPM4_HUMAN	Isoform 2 of Tropomyosin alpha-4 chain OS=Homo sapiens GN=TPM4	33 kDa	0	0.018842	0.017849	0.007477
170	RASK_HUMAN	Isoform 2B of GTPase KRas OS=Homo sapiens GN=KRAS	21 kDa	0.010952	0.022852	0	0.011559
171	AP2B1_HUMAN	Isoform 3 of AP-2 complex subunit beta OS=Homo sapiens GN=AP2B1	98 kDa	0.0058238	0.0061241	0.007734	0.008671
172	ATD3A_HUMAN	Isoform 3 of ATPase family AAA domain-containing protein 3A OS=Homo sapiens GN=ATAD3A	58 kDa	0.010108	0.0020809	0.0067119	0.0042861
173	ENOB_HUMAN	Isoform 3 of Beta-enolase OS=Homo sapiens GN=ENO3	42 kDa	0	0	0	0.016673
174	CTNA1_HUMAN	Isoform 3 of Catenin alpha-1 OS=Homo sapiens GN=CTNNA1	60 kDa	0.011524	0.012023	0.026949	0.0081084
175	CHTOP_HUMAN	Isoform 3 of Chromatin target of PRMT1 protein OS=Homo sapiens GN=CHTOP	22 kDa	0.010193	0.021268	0.025269	0.010758
176	COIA1_HUMAN	Isoform 3 of Collagen alpha-1(XVIII) chain OS=Homo sapiens GN=COL18A1	136 kDa	0.0015377	0	0.0012707	0
177	HCFC1_HUMAN	Isoform 3 of Host cell factor 1 OS=Homo sapiens GN=HCFC1	47 kDa	0.093649	0.087697	0.085182	0.086197
178	AAAT_HUMAN	Isoform 3 of Neutral amino acid transporter B(0) OS=Homo sapiens GN=SLC1A5	34 kDa	0.026312	0.020589	0.024518	0.041656
179	NDKB_HUMAN	Isoform 3 of Nucleoside diphosphate kinase B OS=Homo sapiens GN=NME2	30 kDa	0.015423	0	0.009625	0.0081388
180	KPYM_HUMAN	Isoform 3 of Pyruvate kinase PKM OS=Homo sapiens GN=PKM	56 kDa	0.061804	0.058281	0.057739	0.065228
181	RAB1A_HUMAN	Isoform 3 of Ras-related protein Rab-1A OS=Homo sapiens GN=RAB1A	14 kDa	0.031921	0.066607	0.026379	0.067382
182	RAP1B_HUMAN	Isoform 3 of Ras-related protein Rap-1b OS=Homo sapiens GN=RAP1B	19 kDa	0.018853	0.019643	0	0
183	ACTN1_HUMAN	Isoform 4 of Alpha-actinin-1 OS=Homo sapiens GN=ACTN1	107 kDa	0.015497	0.0046195	0.028339	0.020976
184	NNRD_HUMAN	Isoform 4 of ATP-dependent (S)-NAD(P)H-hydrate dehydratase OS=Homo sapiens GN=CARKD	25 kDa	0	0	0	0.009169
185	CORO7_HUMAN	Isoform 4 of Coronin-7 OS=Homo sapiens GN=CORO7	99 kDa	0.00227	0.0047367	0.0056278	0.0023959
186	EF1D_HUMAN	Isoform 4 of Elongation factor 1-delta OS=Homo sapiens GN=EEF1D	29 kDa	0.015717	0.032795	0.012988	0.012347
187	PSG1_HUMAN	Isoform 4 of Pregnancy-specific beta-1-glycoprotein 1 OS=Homo sapiens GN=PSG1	48 kDa	0.024166	0.02017	0	0.010202
188	ODPA_HUMAN	Isoform 4 of Pyruvate dehydrogenase E1 component subunit alpha, somatic form, mitochondrial OS=Homo sapiens GN=PDHA1	48 kDa	0.0048106	0.010038	0.0079508	0.010154
189	S12A4_HUMAN	Isoform 4 of Solute carrier family 12 member 4 OS=Homo sapiens GN=SLC12A4	85 kDa	0.0052793	0	0.0043627	0.0083579
190	DYN2_HUMAN	Isoform 5 of Dynamin-2 OS=Homo sapiens GN=DNM2	98 kDa	0.0023693	0.0074157	0.001958	0.0050013
191	HNRPQ_HUMAN	Isoform 5 of Heterogeneous nuclear ribonucleoprotein Q OS=Homo sapiens GN=SYNCRIP	46 kDa	0.0050218	0.010478	0.0041499	0.0053002
192	LDHA_HUMAN	Isoform 5 of L-lactate dehydrogenase A chain OS=Homo sapiens GN=LDHA	27 kDa	0.068346	0.044566	0.066997	0.09478
193	PDLI2_HUMAN	Isoform 5 of PDZ and LIM domain protein 2 OS=Homo sapiens GN=PDLIM2	63 kDa	0	0.0017525	0.0042102	0
194	PICAL_HUMAN	Isoform 5 of Phosphatidylinositol-binding clathrin assembly protein OS=Homo sapiens GN=PICALM	70 kDa	0.0031921	0.0066607	0.0052759	0
195	41_HUMAN	Isoform 6 of Protein 4.1 OS=Homo sapiens GN=EPB41	63 kDa	0.014551	0.018976	0.0030061	0.019197
196	ILF3_HUMAN	Isoform 7 of Interleukin enhancer-binding factor 3 OS=Homo sapiens GN=ILF3	96 kDa	0.0022928	0	0.0066512	0.0024199
197	ACTN4_HUMAN	Isoform ACTN4ISO of Alpha-actinin-4 OS=Homo sapiens GN=ACTN4	80 kDa	0.059506	0.051246	0.083547	0.059665
198	LMNA_HUMAN	Isoform ADelta10 of Prelamin-A/C OS=Homo sapiens GN=LMNA	71 kDa	0.24017	0.16596	0.061725	0.19019
199	AP1B1_HUMAN	Isoform C of AP-1 complex subunit beta-1 OS=Homo sapiens GN=AP1B1	104 kDa	0.0054578	0.0022876	0.012646	0.0069427
200	ENOA_HUMAN	Isoform MBP-1 of Alpha-enolase OS=Homo sapiens GN=ENO1	37 kDa	0.063332	0.081891	0.077391	0.060467
201	ACSL4_HUMAN	Isoform Short of Long-chain-fatty-acid--CoA ligase 4 OS=Homo sapiens GN=ACSL4	74 kDa	0.003073	0.0064122	0	0.0032434
202	SFPQ_HUMAN	Isoform Short of Splicing factor, proline- and glutamine-rich OS=Homo sapiens GN=SFPQ	72 kDa	0.024621	0.025687	0.010173	0.016241
203	UBP5_HUMAN	Isoform Short of Ubiquitin carboxyl-terminal hydrolase 5 OS=Homo sapiens GN=USP5	93 kDa	0.011123	0.0051451	0.010188	0.0078074
204	PLAK_HUMAN	Junction plakoglobin OS=Homo sapiens GN=JUP PE=1 SV=3	82 kDa	0.011055	0.011533	0	0.013093
205	KINH_HUMAN	Kinesin-1 heavy chain OS=Homo sapiens GN=KIF5B PE=1 SV=1	110 kDa	0.0053218	0.0055567	0.0088342	0.0056156
206	LAMA5_HUMAN	Laminin subunit alpha-5 OS=Homo sapiens GN=LAMA5 PE=1 SV=8	400 kDa	0.0097453	0.006099	0.0066722	0.010285
207	LAMB2_HUMAN	Laminin subunit beta-2 OS=Homo sapiens GN=LAMB2 PE=1 SV=2	196 kDa	0.064687	0.02687	0.048725	0.036876
208	LAMC3_HUMAN	Laminin subunit gamma-3 OS=Homo sapiens GN=LAMC3 PE=1 SV=3	171 kDa	0.0013073	0	0.0010803	0
209	ILEU_HUMAN	Leukocyte elastase inhibitor OS=Homo sapiens GN=SERPINB1 PE=1 SV=1	43 kDa	0.016298	0.017003	0.0089787	0.017201
210	LDHB_HUMAN	L-lactate dehydrogenase B chain OS=Homo sapiens GN=LDHB PE=1 SV=2	37 kDa	0.024658	0.04502	0.040754	0.029204
211	LONM_HUMAN	Lon protease homolog, mitochondrial OS=Homo sapiens GN=LONP1 PE=1 SV=2	106 kDa	0.0064408	0.013439	0.01242	0.0045319
212	ACSL3_HUMAN	Long-chain-fatty-acid--CoA ligase 3 OS=Homo sapiens GN=ACSL3 PE=1 SV=3	80 kDa	0.0028596	0.0029834	0	0.0060363
213	DCXR_HUMAN	L-xylulose reductase OS=Homo sapiens GN=DCXR PE=1 SV=2	26 kDa	0	0.013127	0.013946	0.008906
214	CSF1R_HUMAN	Macrophage colony-stimulating factor 1 receptor OS=Homo sapiens GN=CSF1R PE=1 SV=2	108 kDa	0.0042365	0	0.003501	0.0044713
215	B9A067_HUMAN	MICOS complex subunit MIC60 OS=Homo sapiens GN=IMMT PE=1 SV=2	79 kDa	0	0	0.0023931	0
216	MOES_HUMAN	Moesin OS=Homo sapiens GN=MSN PE=1 SV=3	68 kDa	0.080249	0.072562	0.001505	0.094153
217	MDR1_HUMAN	Multidrug resistance protein 1 OS=Homo sapiens GN=ABCB1 PE=1 SV=3	141 kDa	0.0064341	0.011747	0.0053171	0.0050931
218	PERM_HUMAN	Myeloperoxidase OS=Homo sapiens GN=MPO PE=1 SV=1	84 kDa	0.029048	0.03895	0.035423	0.034936
219	B7Z6Z4_HUMAN	Myosin light polypeptide 6 OS=Homo sapiens GN=MYL6 PE=2 SV=1	27 kDa	0	0	0.007149	0.0091305
220	NAGK_HUMAN	N-acetyl-D-glucosamine kinase OS=Homo sapiens GN=NAGK PE=1 SV=4	37 kDa	0.014898	0.012489	0.019785	0
221	NICA_HUMAN	Nicastrin OS=Homo sapiens GN=NCSTN PE=1 SV=2	78 kDa	0.002904	0	0.0047996	0.003065
222	NU133_HUMAN	Nuclear pore complex protein Nup133 OS=Homo sapiens GN=NUP133 PE=1 SV=2	129 kDa	0.0017811	0	0.0014719	0.0018798
223	NUP88_HUMAN	Nuclear pore complex protein Nup88 OS=Homo sapiens GN=NUP88 PE=1 SV=2	84 kDa	0.030564	0.034787	0.013777	0.035191
224	PPIA_HUMAN	Peptidyl-prolyl cis-trans isomerase A OS=Homo sapiens GN=PPIA PE=1 SV=2	18 kDa	0.07487	0.20167	0.16499	0.17121
225	PRDX1_HUMAN	Peroxiredoxin-1 OS=Homo sapiens GN=PRDX1 PE=1 SV=1	22 kDa	0.046671	0.070259	0.059851	0.092695
226	ETHE1_HUMAN	Persulfide dioxygenase ETHE1, mitochondrial OS=Homo sapiens GN=ETHE1 PE=1 SV=2	28 kDa	0.0041412	0.008457	0.0066987	0
227	PGM2_HUMAN	Phosphoglucomutase-2 OS=Homo sapiens GN=PGM2 PE=1 SV=4	68 kDa	0.0033643	0.0070199	0	0.010652
228	PGK1_HUMAN	Phosphoglycerate kinase 1 OS=Homo sapiens GN=PGK1 PE=1 SV=3	45 kDa	0.037085	0.074739	0.081605	0.06508
229	PGAM1_HUMAN	Phosphoglycerate mutase 1 OS=Homo sapiens GN=PGAM1 PE=1 SV=2	29 kDa	0	0.025371	0.033494	0.025666
230	PEDF_HUMAN	Pigment epithelium-derived factor OS=Homo sapiens GN=SERPINF1 PE=1 SV=4	46 kDa	0	0	0.0040705	0.010397
231	AT2B1_HUMAN	Plasma membrane calcium-transporting ATPase 1 OS=Homo sapiens GN=ATP2B1 PE=1 SV=3	139 kDa	0.0032733	0.0017075	0	0
232	H9KV48_HUMAN	Plasma protease C1 inhibitor OS=Homo sapiens GN=SERPING1 PE=3 SV=1	51 kDa	0.0044469	0.0046395	0.0036749	0.0046934
233	PAI2_HUMAN	Plasminogen activator inhibitor 2 OS=Homo sapiens GN=SERPINB2 PE=1 SV=2	47 kDa	0.024806	0.02588	0.038907	0.020945
234	PLSL_HUMAN	Plastin-2 OS=Homo sapiens GN=LCP1 PE=1 SV=6	70 kDa	0.013135	0.012021	0.010855	0.0034658
235	PLEC_HUMAN	Plectin OS=Homo sapiens GN=PLEC PE=1 SV=3	532 kDa	0.01978	0.012841	0.0098078	0.017867
236	PCBP1_HUMAN	Poly(rC)-binding protein 1 OS=Homo sapiens GN=PCBP1 PE=1 SV=2	37 kDa	0.057835	0.048271	0.043015	0.042729
237	PTBP1_HUMAN	Polypyrimidine tract-binding protein 1 OS=Homo sapiens GN=PTBP1 PE=1 SV=1	57 kDa	0.019387	0.0080907	0.012817	0.0081848
238	POTEF_HUMAN	POTE ankyrin domain family member F OS=Homo sapiens GN=POTEF PE=1 SV=2	121 kDa	0	0	0.0015828	0
239	POTEJ_HUMAN	POTE ankyrin domain family member J OS=Homo sapiens GN=POTEJ PE=3 SV=1	117 kDa	0	0.0041389	0.0032784	0
240	PSG2_HUMAN	Pregnancy-specific beta-1-glycoprotein 2 OS=Homo sapiens GN=PSG2 PE=2 SV=2	37 kDa	0	0.012824	0.015237	0.012974
241	M0QX68_HUMAN	Pregnancy-specific beta-1-glycoprotein 3 OS=Homo sapiens GN=PSG3 PE=4 SV=1	54 kDa	0	0	0.0017538	0
242	PSG6_HUMAN	Pregnancy-specific beta-1-glycoprotein 6 OS=Homo sapiens GN=PSG6 PE=2 SV=1	49 kDa	0.014199	0.0049381	0.011734	0.014987
243	PSG9_HUMAN	Pregnancy-specific beta-1-glycoprotein 9 OS=Homo sapiens GN=PSG9 PE=2 SV=2	48 kDa	0.0096663	0.010085	0.011982	0.0051011
244	USP9X_HUMAN	Probable ubiquitin carboxyl-terminal hydrolase FAF-X OS=Homo sapiens GN=USP9X PE=1 SV=3	292 kDa	0.0016023	0.00083583	0.00066205	0.00084555
245	J3KPX7_HUMAN	Prohibitin-2 OS=Homo sapiens GN=PHB2 PE=1 SV=2	33 kDa	0.062182	0.093708	0.099859	0.087506
246	PSA2_HUMAN	Proteasome subunit alpha type-2 OS=Homo sapiens GN=PSMA2 PE=1 SV=2	26 kDa	0	0.01836	0.025374	0
247	PSB5_HUMAN	Proteasome subunit beta type-5 OS=Homo sapiens GN=PSMB5 PE=1 SV=3	28 kDa	0	0	0.0031676	0
248	PDIA3_HUMAN	Protein disulfide-isomerase A3 OS=Homo sapiens GN=PDIA3 PE=1 SV=4	57 kDa	0.17115	0.15522	0.13305	0.10958
249	PDIA1_HUMAN	Protein disulfide-isomerase OS=Homo sapiens GN=P4HB PE=1 SV=3	57 kDa	0.042601	0.052894	0.045182	0.044964
250	E9PH82_HUMAN	Protein FAM98A OS=Homo sapiens GN=FAM98A PE=1 SV=1	34 kDa	0	0	0	0.01393
251	F5H365_HUMAN	Protein transport protein Sec23A OS=Homo sapiens GN=SEC23A PE=1 SV=1	83 kDa	0.0083924	0.0029186	0	0.014763
252	TGM2_HUMAN	Protein-glutamine gamma-glutamyltransferase 2 OS=Homo sapiens GN=TGM2 PE=1 SV=2	77 kDa	0.1304	0.11558	0.027192	0.13123
253	PPOX_HUMAN	Protoporphyrinogen oxidase OS=Homo sapiens GN=PPOX PE=1 SV=1	51 kDa	0.0043164	0	0	0
254	PNPH_HUMAN	Purine nucleoside phosphorylase OS=Homo sapiens GN=PNP PE=1 SV=2	32 kDa	0.021373	0.014866	0.011775	0.022558
255	PSA_HUMAN	Puromycin-sensitive aminopeptidase OS=Homo sapiens GN=NPEPPS PE=1 SV=2	103 kDa	0.02574	0.025711	0.02592	0.021281
256	GDIA_HUMAN	Rab GDP dissociation inhibitor alpha OS=Homo sapiens GN=GDI1 PE=1 SV=2	51 kDa	0	0	0.0038064	0.0048614
257	IQGA1_HUMAN	Ras GTPase-activating-like protein IQGAP1 OS=Homo sapiens GN=IQGAP1 PE=1 SV=1	189 kDa	0.067071	0.036935	0.057	0.049164
258	RAB10_HUMAN	Ras-related protein Rab-10 OS=Homo sapiens GN=RAB10 PE=1 SV=1	23 kDa	0.020589	0.021481	0.029864	0.021731
259	RAB14_HUMAN	Ras-related protein Rab-14 OS=Homo sapiens GN=RAB14 PE=1 SV=4	24 kDa	0.04299	0.064853	0.059272	0.025153
260	RAB1B_HUMAN	Ras-related protein Rab-1B OS=Homo sapiens GN=RAB1B PE=1 SV=1	22 kDa	0.050994	0.085306	0.071865	0.075432
261	RAB21_HUMAN	Ras-related protein Rab-21 OS=Homo sapiens GN=RAB21 PE=1 SV=3	24 kDa	0.027452	0.047735	0.022686	0.028974
262	RAB2A_HUMAN	Ras-related protein Rab-2A OS=Homo sapiens GN=RAB2A PE=1 SV=1	24 kDa	0	0.020265	0.0080258	0.01025
263	RAB8A_HUMAN	Ras-related protein Rab-8A OS=Homo sapiens GN=RAB8A PE=1 SV=1	24 kDa	0.0099465	0.010377	0.016439	0
264	RALA_HUMAN	Ras-related protein Ral-A OS=Homo sapiens GN=RALA PE=1 SV=1	24 kDa	0.0099948	0	0.016519	0.010549
265	RAP1A_HUMAN	Ras-related protein Rap-1A OS=Homo sapiens GN=RAP1A PE=1 SV=1	21 kDa	0	0	0.0092471	0
266	RRAS_HUMAN	Ras-related protein R-Ras OS=Homo sapiens GN=RRAS PE=1 SV=1	23 kDa	0.0094446	0	0.011626	0.019936
267	RRAS2_HUMAN	Ras-related protein R-Ras2 OS=Homo sapiens GN=RRAS2 PE=1 SV=1	23 kDa	0	0.016075	0	0
268	REEP5_HUMAN	Receptor expression-enhancing protein 5 OS=Homo sapiens GN=REEP5 PE=1 SV=3	21 kDa	0.010894	0	0.0090025	0.011498
269	PTPRF_HUMAN	Receptor-type tyrosine-protein phosphatase F OS=Homo sapiens GN=PTPRF PE=1 SV=2	213 kDa	0	0	0.0017844	0
270	Q5JR08_HUMAN	Rho-related GTP-binding protein RhoC (Fragment) OS=Homo sapiens GN=RHOC PE=1 SV=3	22 kDa	0.010894	0.011365	0.0090025	0.011498
271	RINI_HUMAN	Ribonuclease inhibitor OS=Homo sapiens GN=RNH1 PE=1 SV=2	50 kDa	0.0089324	0.0046596	0.014763	0.0047138
272	RL1D1_HUMAN	Ribosomal L1 domain-containing protein 1 OS=Homo sapiens GN=RSL1D1 PE=1 SV=3	55 kDa	0.0042019	0.0043838	0.0069448	0.0021668
273	Q5QPL9_HUMAN	RNA-binding protein Raly (Fragment) OS=Homo sapiens GN=RALY PE=1 SV=1	25 kDa	0.03475	0.027191	0.03956	0.073352
274	AT2A2_HUMAN	Sarcoplasmic/endoplasmic reticulum calcium ATPase 2 OS=Homo sapiens GN=ATP2A2 PE=1 SV=1	115 kDa	0	0	0.0016329	0
275	D6RER5_HUMAN	Septin-11 OS=Homo sapiens GN=SEPT11 PE=1 SV=1	50 kDa	0	0.0049724	0.005867	0.0050302
276	B5MCX3_HUMAN	Septin-2 OS=Homo sapiens GN=SEPT2 PE=1 SV=1	37 kDa	0	0.013384	0.021202	0
277	SPB9_HUMAN	Serpin B9 OS=Homo sapiens GN=SERPINB9 PE=1 SV=1	42 kDa	0.046485	0.04851	0.040727	0.057794
278	ESTD_HUMAN	S-formylglutathione hydrolase OS=Homo sapiens GN=ESD PE=1 SV=2	31 kDa	0	0	0	0.015412
279	AT1A1_HUMAN	Sodium/potassium-transporting ATPase subunit alpha-1 OS=Homo sapiens GN=ATP1A1 PE=1 SV=1	113 kDa	0.014088	0.010499	0.016632	0.016994
280	S40A1_HUMAN	Solute carrier family 40 member 1 OS=Homo sapiens GN=SLC40A1 PE=1 SV=1	63 kDa	0.012581	0.011286	0.0059596	0.011417
281	J3KQJ1_HUMAN	Sulfatase-modifying factor 2 OS=Homo sapiens GN=SUMF2 PE=1 SV=1	36 kDa	0	0	0.010634	0
282	TLN1_HUMAN	Talin-1 OS=Homo sapiens GN=TLN1 PE=1 SV=3	270 kDa	0.07008	0.042683	0.06226	0.077823
283	TALDO_HUMAN	Transaldolase OS=Homo sapiens GN=TALDO1 PE=1 SV=2	38 kDa	0	0.0063741	0.010098	0.0064483
284	TFR1_HUMAN	Transferrin receptor protein 1 OS=Homo sapiens GN=TFRC PE=1 SV=2	85 kDa	0.21119	0.19215	0.16233	0.23726
285	RHOA_HUMAN	Transforming protein RhoA OS=Homo sapiens GN=RHOA PE=1 SV=1	22 kDa	0.021336	0	0.017632	0.011259
286	TAGL2_HUMAN	Transgelin-2 OS=Homo sapiens GN=TAGLN2 PE=1 SV=3	22 kDa	0.051732	0.091848	0.076951	0.11453
287	TPM3_HUMAN	Tropomyosin alpha-3 chain OS=Homo sapiens GN=TPM3 PE=1 SV=2	33 kDa	0	0	0.02388	0.0076248
288	TBA1B_HUMAN	Tubulin alpha-1B chain OS=Homo sapiens GN=TUBA1B PE=1 SV=1	50 kDa	0.020494	0.014289	0.015091	0.019273
289	F5H5D3_HUMAN	Tubulin alpha-1C chain OS=Homo sapiens GN=TUBA1C PE=1 SV=1	58 kDa	0.0079342	0.0082777	0.0032784	0
290	TBA3C_HUMAN	Tubulin alpha-3C/D chain OS=Homo sapiens GN=TUBA3C PE=1 SV=3	50 kDa	0.0022379	0	0.003781	0
291	TBB5_HUMAN	Tubulin beta chain OS=Homo sapiens GN=TUBB PE=1 SV=2	50 kDa	0.060284	0.07257	0.072811	0.039154
292	TBB2A_HUMAN	Tubulin beta-2A chain OS=Homo sapiens GN=TUBB2A PE=1 SV=1	50 kDa	0.0092536	0.0096543	0.0095191	0.0048833
293	TBB3_HUMAN	Tubulin beta-3 chain OS=Homo sapiens GN=TUBB3 PE=1 SV=2	50 kDa	0	0	0	0.0071884
294	TBB4A_HUMAN	Tubulin beta-4A chain OS=Homo sapiens GN=TUBB4A PE=1 SV=2	50 kDa	0.0046372	0	0	0
295	TBB4B_HUMAN	Tubulin beta-4B chain OS=Homo sapiens GN=TUBB4B PE=1 SV=1	50 kDa	0.0068898	0.019309	0.011471	0.017036
296	TBB6_HUMAN	Tubulin beta-6 chain OS=Homo sapiens GN=TUBB6 PE=1 SV=1	50 kDa	0.0046164	0.0048163	0.0076299	0.0023806
297	TBB8_HUMAN	Tubulin beta-8 chain OS=Homo sapiens GN=TUBB8 PE=1 SV=2	50 kDa	0	0	0	0.0023913
298	RS27A_HUMAN	Ubiquitin-40S ribosomal protein S27a OS=Homo sapiens GN=RPS27A PE=1 SV=2	18 kDa	0	0.0067628	0.0053402	0
299	UGGG1_HUMAN	UDP-glucose:glycoprotein glucosyltransferase 1 OS=Homo sapiens GN=UGGT1 PE=1 SV=3	177 kDa	0.016536	0.011051	0.01313	0.0097823
300	H7C0C1_HUMAN	Uncharacterized protein (Fragment) OS=Homo sapiens PE=4 SV=2	27 kDa	0.0041614	0	0	0
301	B4E1Z4_HUMAN	Uncharacterized protein OS=Homo sapiens PE=2 SV=1	141 kDa	0.011384	0.01018	0.01344	0.012015
302	LMAN2_HUMAN	Vesicular integral-membrane protein VIP36 OS=Homo sapiens GN=LMAN2 PE=1 SV=1	40 kDa	0	0	0.0024393	0
303	VIGLN_HUMAN	Vigilin OS=Homo sapiens GN=HDLBP PE=1 SV=2	141 kDa	0.0032475	0.0016941	0.0040256	0
304	VATB2_HUMAN	V-type proton ATPase subunit B, brain isoform OS=Homo sapiens GN=ATP6V1B2 PE=1 SV=3	57 kDa	0	0	0.0033297	0
305	XRCC6_HUMAN	X-ray repair cross-complementing protein 6 OS=Homo sapiens GN=XRCC6 PE=1 SV=2	70 kDa	0.0067617	0.0035272	0	0.0035682
306	GLGB_HUMAN	1,4-alpha-glucan-branching enzyme OS=Homo sapiens GN=GBE1 PE=1 SV=3	80 kDa	0.0087988	0.0061199	0	0.0030955
307	1433F_HUMAN	14-3-3 protein eta OS=Homo sapiens GN=YWHAH PE=1 SV=4	28 kDa	0.0083696	0.008732	0.010447	0.017667
308	1433G_HUMAN	14-3-3 protein gamma OS=Homo sapiens GN=YWHAG PE=1 SV=2	28 kDa	0.016671	0.02609	0.01715	0.030692
309	1433T_HUMAN	14-3-3 protein theta OS=Homo sapiens GN=YWHAQ PE=1 SV=1	28 kDa	0.0041104	0.0087677	0.010345	0.0086672
310	CN37_HUMAN	2',3'-cyclic-nucleotide 3'-phosphodiesterase OS=Homo sapiens GN=CNP PE=1 SV=2	48 kDa	0.0048906	0	0.0061042	0.0051617
311	E9PKD5_HUMAN	26S protease regulatory subunit 6A (Fragment) OS=Homo sapiens GN=PSMC3 PE=1 SV=2	35 kDa	0.0066203	0.006907	0.013621	0.0069873
312	PRS6B_HUMAN	26S protease regulatory subunit 6B OS=Homo sapiens GN=PSMC4 PE=1 SV=2	47 kDa	0.0049257	0	0.008141	0.0077387
313	PRS7_HUMAN	26S protease regulatory subunit 7 OS=Homo sapiens GN=PSMC2 PE=1 SV=3	49 kDa	0	0.017319	0.013712	0.010037
314	PSDE_HUMAN	26S proteasome non-ATPase regulatory subunit 14 OS=Homo sapiens GN=PSMD14 PE=1 SV=1	35 kDa	0.0066417	0	0.010977	0
315	THIM_HUMAN	3-ketoacyl-CoA thiolase, mitochondrial OS=Homo sapiens GN=ACAA2 PE=1 SV=2	42 kDa	0.0025367	0.0054108	0.0042858	0.010947
316	RS11_HUMAN	40S ribosomal protein S11 OS=Homo sapiens GN=RPS11 PE=1 SV=3	18 kDa	0	0.013595	0.032306	0.027507
317	RS12_HUMAN	40S ribosomal protein S12 OS=Homo sapiens GN=RPS12 PE=1 SV=3	15 kDa	0.015598	0	0.032091	0.016463
318	RS13_HUMAN	40S ribosomal protein S13 OS=Homo sapiens GN=RPS13 PE=1 SV=2	17 kDa	0.21816	0.22761	0.15224	0.13655
319	RS14_HUMAN	40S ribosomal protein S14 OS=Homo sapiens GN=RPS14 PE=1 SV=3	16 kDa	0.040906	0.049916	0.078876	0.043173
320	K7ELC2_HUMAN	40S ribosomal protein S15 OS=Homo sapiens GN=RPS15 PE=1 SV=1	18 kDa	0.18964	0.16958	0.23484	0.22143
321	RS16_HUMAN	40S ribosomal protein S16 OS=Homo sapiens GN=RPS16 PE=1 SV=2	16 kDa	0.063613	0.088277	0.05827	0.07442
322	RS18_HUMAN	40S ribosomal protein S18 OS=Homo sapiens GN=RPS18 PE=1 SV=3	18 kDa	0.14871	0.16933	0.11194	0.16425
323	M0QXK4_HUMAN	40S ribosomal protein S19 (Fragment) OS=Homo sapiens GN=RPS19 PE=1 SV=1	8 kDa	0.054182	0.056528	0.044776	0.057186
324	RS23_HUMAN	40S ribosomal protein S23 OS=Homo sapiens GN=RPS23 PE=1 SV=3	16 kDa	0.028796	0	0.011898	0.015196
325	E7ETK0_HUMAN	40S ribosomal protein S24 OS=Homo sapiens GN=RPS24 PE=1 SV=1	15 kDa	0.086272	0.06559	0.051953	0.09953
326	RS25_HUMAN	40S ribosomal protein S25 OS=Homo sapiens GN=RPS25 PE=1 SV=1	14 kDa	0.10724	0.13748	0.088618	0.078032
327	RS26_HUMAN	40S ribosomal protein S26 OS=Homo sapiens GN=RPS26 PE=1 SV=3	13 kDa	0.089518	0.13993	0.14795	0.17007
328	H0YMV8_HUMAN	40S ribosomal protein S27 OS=Homo sapiens GN=RPS27L PE=1 SV=1	11 kDa	0.061768	0.042961	0.017015	0.032844
329	RS29_HUMAN	40S ribosomal protein S29 OS=Homo sapiens GN=RPS29 PE=1 SV=2	7 kDa	0.036767	0.038358	0.060767	0.077609
330	RS3A_HUMAN	40S ribosomal protein S3a OS=Homo sapiens GN=RPS3A PE=1 SV=2	30 kDa	0.058407	0.11391	0.096675	0.078103
331	M0R0F0_HUMAN	40S ribosomal protein S5 (Fragment) OS=Homo sapiens GN=RPS5 PE=1 SV=1	22 kDa	0.061768	0.016015	0.063717	0.037905
332	RS6_HUMAN	40S ribosomal protein S6 OS=Homo sapiens GN=RPS6 PE=1 SV=1	29 kDa	0.024806	0.047371	0.040999	0.026181
333	RS7_HUMAN	40S ribosomal protein S7 OS=Homo sapiens GN=RPS7 PE=1 SV=1	22 kDa	0.1908	0.31547	0.2411	0.21283
334	Q5JR95_HUMAN	40S ribosomal protein S8 OS=Homo sapiens GN=RPS8 PE=1 SV=1	22 kDa	0.087614	0.079981	0.1086	0.057794
335	RS9_HUMAN	40S ribosomal protein S9 OS=Homo sapiens GN=RPS9 PE=1 SV=3	23 kDa	0.074291	0.055363	0.06587	0.061735
336	C9J9K3_HUMAN	40S ribosomal protein SA (Fragment) OS=Homo sapiens GN=RPSA PE=1 SV=3	30 kDa	0.023397	0.032547	0.032225	0.032925
337	AL9A1_HUMAN	4-trimethylaminobutyraldehyde dehydrogenase OS=Homo sapiens GN=ALDH9A1 PE=1 SV=3	54 kDa	0.014542	0.021742	0.013777	0.028543
338	EM55_HUMAN	55 kDa erythrocyte membrane protein OS=Homo sapiens GN=MPP1 PE=1 SV=2	52 kDa	0.013255	0.0092192	0.0036512	0.01399
339	CH60_HUMAN	60 kDa heat shock protein, mitochondrial OS=Homo sapiens GN=HSPD1 PE=1 SV=2	61 kDa	0.050227	0.050642	0.045933	0.055034
340	F8W7C6_HUMAN	60S ribosomal protein L10 OS=Homo sapiens GN=RPL10 PE=1 SV=2	19 kDa	0.037894	0.05942	0.015549	0.026663
341	RL10A_HUMAN	60S ribosomal protein L10a OS=Homo sapiens GN=RPL10A PE=1 SV=2	25 kDa	0.028464	0.019798	0.047045	0.040056
342	RL11_HUMAN	60S ribosomal protein L11 OS=Homo sapiens GN=RPL11 PE=1 SV=2	20 kDa	0.069402	0.066266	0.061835	0.0059648
343	RL14_HUMAN	60S ribosomal protein L14 OS=Homo sapiens GN=RPL14 PE=1 SV=4	23 kDa	0.076611	0.059946	0.039569	0.050536
344	RL15_HUMAN	60S ribosomal protein L15 OS=Homo sapiens GN=RPL15 PE=1 SV=2	24 kDa	0.080742	0.05782	0.070981	0.031957
345	RL17_HUMAN	60S ribosomal protein L17 OS=Homo sapiens GN=RPL17 PE=1 SV=3	21 kDa	0.078329	0.035023	0.078505	0.04147
346	M0R117_HUMAN	60S ribosomal protein L18a OS=Homo sapiens GN=RPL18A PE=1 SV=1	18 kDa	0.01337	0.013949	0.055243	0
347	RL21_HUMAN	60S ribosomal protein L21 OS=Homo sapiens GN=RPL21 PE=1 SV=2	19 kDa	0.025737	0.013425	0.026475	0.013582
348	RL22_HUMAN	60S ribosomal protein L22 OS=Homo sapiens GN=RPL22 PE=1 SV=2	15 kDa	0.032171	0.050345	0.053171	0.033954
349	RL23_HUMAN	60S ribosomal protein L23 OS=Homo sapiens GN=RPL23 PE=1 SV=1	15 kDa	0.058826	0.04603	0.048613	0.093131
350	K7EJV9_HUMAN	60S ribosomal protein L23a (Fragment) OS=Homo sapiens GN=RPL23A PE=1 SV=1 (K7EJV9_HUMAN)	19 kDa	0.0063738	0.0064415	0	0
351	RL24_HUMAN	60S ribosomal protein L24 OS=Homo sapiens GN=RPL24 PE=1 SV=1	18 kDa	0.052457	0.054728	0.059493	0.041523
352	RL26_HUMAN	60S ribosomal protein L26 OS=Homo sapiens GN=RPL26 PE=1 SV=1 (RL26_HUMAN)	17 kDa	0	0.0072758	0.005989	0.014987
353	RL27_HUMAN	60S ribosomal protein L27 OS=Homo sapiens GN=RPL27 PE=1 SV=2	16 kDa	0.18167	0.070936	0.10009	0.10331
354	RL27A_HUMAN	60S ribosomal protein L27a OS=Homo sapiens GN=RPL27A PE=1 SV=2	17 kDa	0.069558	0.058056	0.057482	0.058731
355	RL29_HUMAN	60S ribosomal protein L29 OS=Homo sapiens GN=RPL29 PE=1 SV=2	18 kDa	0.051797	0.05404	0.037565	0.041001
356	E5RI99_HUMAN	60S ribosomal protein L30 (Fragment) OS=Homo sapiens GN=RPL30 PE=1 SV=1	13 kDa	0.036121	0.037686	0.074626	0.076248
357	D3YTB1_HUMAN	60S ribosomal protein L32 (Fragment) OS=Homo sapiens GN=RPL32 PE=1 SV=1	16 kDa	0.069494	0.032302	0.063965	0.032678
358	RL34_HUMAN	60S ribosomal protein L34 OS=Homo sapiens GN=RPL34 PE=1 SV=3	13 kDa	0.017598	0.01836	0.014543	0.037146
359	RL35_HUMAN	60S ribosomal protein L35 OS=Homo sapiens GN=RPL35 PE=1 SV=2	15 kDa	0.066957	0.069856	0.069166	0.061633
360	RL35A_HUMAN	60S ribosomal protein L35a OS=Homo sapiens GN=RPL35A PE=1 SV=2	13 kDa	0.037435	0.019528	0.046404	0.03951
361	RL36_HUMAN	60S ribosomal protein L36 OS=Homo sapiens GN=RPL36 PE=1 SV=3	12 kDa	0.058826	0.061374	0.064818	0.062087
362	C9J4Z3_HUMAN	60S ribosomal protein L37a OS=Homo sapiens GN=RPL37A PE=1 SV=1	8 kDa	0.060557	0.031589	0.025022	0.031957
363	RL38_HUMAN	60S ribosomal protein L38 OS=Homo sapiens GN=RPL38 PE=1 SV=2	8 kDa	0.0438	0.030687	0.024307	0.031044
364	RL4_HUMAN	60S ribosomal protein L4 OS=Homo sapiens GN=RPL4 PE=1 SV=5	48 kDa	0.13737	0.1383	0.12539	0.18818
365	RL5_HUMAN	60S ribosomal protein L5 OS=Homo sapiens GN=RPL5 PE=1 SV=3	34 kDa	0.13865	0.15544	0.12603	0.13902
366	RL6_HUMAN	60S ribosomal protein L6 OS=Homo sapiens GN=RPL6 PE=1 SV=3	33 kDa	0.10724	0.14158	0.1477	0.11704
367	RL7_HUMAN	60S ribosomal protein L7 OS=Homo sapiens GN=RPL7 PE=1 SV=1	29 kDa	0.11623	0.12992	0.085546	0.10943
368	RL7A_HUMAN	60S ribosomal protein L7a OS=Homo sapiens GN=RPL7A PE=1 SV=2	30 kDa	0.10836	0.11702	0.086419	0.10602
369	RL8_HUMAN	60S ribosomal protein L8 OS=Homo sapiens GN=RPL8 PE=1 SV=2	28 kDa	0.080114	0.062761	0.046344	0.071582
370	6PGD_HUMAN	6-phosphogluconate dehydrogenase, decarboxylating OS=Homo sapiens GN=PGD PE=1 SV=3	53 kDa	0.0042628	0.0088947	0.010568	0.015798
371	GRP78_HUMAN	78 kDa glucose-regulated protein OS=Homo sapiens GN=HSPA5 PE=1 SV=2	72 kDa	0.2408	0.23977	0.018211	0.23584
372	E9PEJ4_HUMAN	Acetyltransferase component of pyruvate dehydrogenase complex OS=Homo sapiens GN=DLAT PE=1 SV=1	58 kDa	0.013337	0.009873	0	0.022006
373	A2A274_HUMAN	Aconitate hydratase, mitochondrial OS=Homo sapiens GN=ACO2 PE=1 SV=1	88 kDa	0.012788	0.013342	0.016909	0.016197
374	ARPC2_HUMAN	Actin-related protein 2/3 complex subunit 2 OS=Homo sapiens GN=ARPC2 PE=1 SV=1	34 kDa	0.020589	0.01432	0.031135	0.021731
375	TCP4_HUMAN	Activated RNA polymerase II transcriptional coactivator p15 OS=Homo sapiens GN=SUB1 PE=1 SV=3	14 kDa	0.016212	0.050742	0.026795	0.017111
376	ACPH_HUMAN	Acylamino-acid-releasing enzyme OS=Homo sapiens GN=APEH PE=1 SV=4	81 kDa	0	0.011738	0	0.011875
377	ACO13_HUMAN	Acyl-coenzyme A thioesterase 13 OS=Homo sapiens GN=ACOT13 PE=1 SV=1	15 kDa	0.0219	0	0.018104	0
378	APT_HUMAN	Adenine phosphoribosyltransferase OS=Homo sapiens GN=APRT PE=1 SV=2	20 kDa	0.011438	0.059669	0.051891	0.04829
379	SAHH_HUMAN	Adenosylhomocysteinase OS=Homo sapiens GN=AHCY PE=1 SV=4	48 kDa	0.038128	0.057138	0.041314	0.05276
380	F8W1A4_HUMAN	Adenylate kinase 2, mitochondrial OS=Homo sapiens GN=AK2 PE=1 SV=1	26 kDa	0.017749	0.046295	0.044004	0.037467
381	CAP1_HUMAN	Adenylyl cyclase-associated protein 1 OS=Homo sapiens GN=CAP1 PE=1 SV=5	52 kDa	0.013004	0.0023012	0.014328	0.013725
382	ARF6_HUMAN	ADP-ribosylation factor 6 OS=Homo sapiens GN=ARF6 PE=1 SV=2	20 kDa	0.011765	0.024549	0.029168	0.012417
383	ARL8B_HUMAN	ADP-ribosylation factor-like protein 8B OS=Homo sapiens GN=ARL8B PE=1 SV=1	22 kDa	0	0.040318	0.0091477	0.035049
384	AFG32_HUMAN	AFG3-like protein 2 OS=Homo sapiens GN=AFG3L2 PE=1 SV=2	89 kDa	0.0051667	0.0053904	0	0.0013322
385	ARK72_HUMAN	Aflatoxin B1 aldehyde reductase member 2 OS=Homo sapiens GN=AKR7A2 PE=1 SV=3	40 kDa	0.0057352	0.0059835	0.009479	0.0029575
386	AGRIN_HUMAN	Agrin OS=Homo sapiens GN=AGRN PE=1 SV=5	217 kDa	0.0019922	0.0010392	0.00082316	0.0026403
387	AK1A1_HUMAN	Alcohol dehydrogenase [NADP(+)] OS=Homo sapiens GN=AKR1A1 PE=1 SV=3	37 kDa	0.0030986	0.016465	0.02874	0.0066863
388	C9JV77_HUMAN	Alpha-2-HS-glycoprotein OS=Homo sapiens GN=AHSG PE=1 SV=1	39 kDa	0.0055949	0.0058372	0.0046236	0.01181
389	CRYAB_HUMAN	Alpha-crystallin B chain OS=Homo sapiens GN=CRYAB PE=1 SV=2	20 kDa	0.05857	0.042853	0.024206	0.018485
390	E9PCD7_HUMAN	Alpha-mannosidase OS=Homo sapiens GN=MAN2B2 PE=3 SV=1	108 kDa	0.0021492	0.0067267	0	0
391	NAGAB_HUMAN	Alpha-N-acetylgalactosaminidase OS=Homo sapiens GN=NAGA PE=1 SV=2	47 kDa	0.0050095	0.0077934	0	0.0052873
392	AOFA_HUMAN	Amine oxidase [flavin-containing] A OS=Homo sapiens GN=MAOA PE=1 SV=1	60 kDa	0.13283	0.093749	0.113	0.082469
393	A6NKB8_HUMAN	Aminopeptidase B OS=Homo sapiens GN=RNPEP PE=1 SV=1	68 kDa	0.010109	0.014063	0	0.01067
394	AMPN_HUMAN	Aminopeptidase N OS=Homo sapiens GN=ANPEP PE=1 SV=4	110 kDa	0.040455	0.026617	0.036052	0.020225
395	ANGT_HUMAN	Angiotensinogen OS=Homo sapiens GN=AGT PE=1 SV=1	53 kDa	0.036038	0.039861	0.03859	0.031364
396	B3A2_HUMAN	Anion exchange protein 2 OS=Homo sapiens GN=SLC4A2 PE=1 SV=4	137 kDa	0.0016591	0.0043427	0.0041131	0.010506
397	ANX11_HUMAN	Annexin A11 OS=Homo sapiens GN=ANXA11 PE=1 SV=1	54 kDa	0.016308	0.0020891	0.0067385	0.0043031
398	ANXA4_HUMAN	Annexin A4 OS=Homo sapiens GN=ANXA4 PE=1 SV=4	36 kDa	0.041883	0.087539	0.1279	0.10884
399	ANXA5_HUMAN	Annexin A5 OS=Homo sapiens GN=ANXA5 PE=1 SV=2	36 kDa	0.18016	0.23153	0.19662	0.21731
400	ANT3_HUMAN	Antithrombin-III OS=Homo sapiens GN=SERPINC1 PE=1 SV=1	53 kDa	0.0088747	0	0.003667	0
401	AP2A1_HUMAN	AP-2 complex subunit alpha-1 OS=Homo sapiens GN=AP2A1 PE=1 SV=3	108 kDa	0.022105	0.014311	0.020862	0.024466
402	APOA1_HUMAN	Apolipoprotein A-I OS=Homo sapiens GN=APOA1 PE=1 SV=1	31 kDa	0.10796	0.0964	0.12108	0.15029
403	APOB_HUMAN	Apolipoprotein B-100 OS=Homo sapiens GN=APOB PE=1 SV=2	516 kDa	0	0	0.00074577	0.0014287
404	APOE_HUMAN	Apolipoprotein E OS=Homo sapiens GN=APOE PE=1 SV=1	36 kDa	0.01299	0.027105	0.032205	0.034275
405	AIFM1_HUMAN	Apoptosis-inducing factor 1, mitochondrial OS=Homo sapiens GN=AIFM1 PE=1 SV=1	67 kDa	0.0067175	0.0070084	0.0041347	0.0070899
406	SYRC_HUMAN	Arginine--tRNA ligase, cytoplasmic OS=Homo sapiens GN=RARS PE=1 SV=2	75 kDa	0.0031196	0	0.0064182	0.006585
407	CP19A_HUMAN	Aromatase OS=Homo sapiens GN=CYP19A1 PE=1 SV=3	58 kDa	0.083868	0.13239	0.076004	0.071333
408	SYNC_HUMAN	Asparagine--tRNA ligase, cytoplasmic OS=Homo sapiens GN=NARS PE=1 SV=1	63 kDa	0	0	0	0.0079309
409	DNPEP_HUMAN	Aspartyl aminopeptidase OS=Homo sapiens GN=DNPEP PE=1 SV=1	52 kDa	0.0064547	0.0045223	0	0
410	AT5F1_HUMAN	ATP synthase F(0) complex subunit B1, mitochondrial OS=Homo sapiens GN=ATP5F1 PE=1 SV=2	29 kDa	0.016085	0.016782	0.016685	0.016977
411	ATPG_HUMAN	ATP synthase subunit gamma, mitochondrial OS=Homo sapiens GN=ATP5C1 PE=1 SV=1	33 kDa	0.020727	0.028833	0.051387	0.051045
412	DDX1_HUMAN	ATP-dependent RNA helicase DDX1 OS=Homo sapiens GN=DDX1 PE=1 SV=2	82 kDa	0.030606	0.018894	0.026466	0.020556
413	CAP7_HUMAN	Azurocidin OS=Homo sapiens GN=AZU1 PE=1 SV=3	27 kDa	0.016227	0.021471	0.020336	0.025775
414	B3AT_HUMAN	Band 3 anion transport protein OS=Homo sapiens GN=SLC4A1 PE=1 SV=3	102 kDa	0.13229	0.1179	0.10837	0.1014
415	APOH_HUMAN	Beta-2-glycoprotein 1 OS=Homo sapiens GN=APOH PE=1 SV=3	38 kDa	0.0059679	0.0062263	0.014795	0.0062987
416	H3BP20_HUMAN	Beta-hexosaminidase OS=Homo sapiens GN=HEXA PE=1 SV=1	62 kDa	0.0038128	0.0079558	0.012603	0.0040242
417	SYEP_HUMAN	Bifunctional glutamate/proline--tRNA ligase OS=Homo sapiens GN=EPRS PE=1 SV=5	171 kDa	0.0013617	0.0021184	0.0011253	0.0036094
418	BIEA_HUMAN	Biliverdin reductase A OS=Homo sapiens GN=BLVRA PE=1 SV=2	33 kDa	0	0	0.011496	0.0073414
419	PMGE_HUMAN	Bisphosphoglycerate mutase OS=Homo sapiens GN=BPGM PE=1 SV=2	30 kDa	0.0079495	0.041469	0.045986	0.041951
420	PRG2_HUMAN	Bone marrow proteoglycan OS=Homo sapiens GN=PRG2 PE=1 SV=2	25 kDa	0.13912	0.06298	0.072731	0.17141
421	BASP1_HUMAN	Brain acid soluble protein 1 OS=Homo sapiens GN=BASP1 PE=1 SV=2	23 kDa	0.054421	0.037852	0.029982	0.019146
422	C1TC_HUMAN	C-1-tetrahydrofolate synthase, cytoplasmic OS=Homo sapiens GN=MTHFD1 PE=1 SV=3	102 kDa	0.0022021	0.0068922	0.00817	0.0035127
423	CALD1_HUMAN	Caldesmon OS=Homo sapiens GN=CALD1 PE=1 SV=3	93 kDa	0.0051927	0	0	0.0027403
424	CAN1_HUMAN	Calpain-1 catalytic subunit OS=Homo sapiens GN=CAPN1 PE=1 SV=1	82 kDa	0.020186	0.027077	0	0.022722
425	CAN2_HUMAN	Calpain-2 catalytic subunit OS=Homo sapiens GN=CAPN2 PE=1 SV=6	80 kDa	0.0058826	0	0	0.0031044
426	CAN6_HUMAN	Calpain-6 OS=Homo sapiens GN=CAPN6 PE=1 SV=2	75 kDa	0.12042	0.095477	0.0026544	0.09997
427	CALR_HUMAN	Calreticulin OS=Homo sapiens GN=CALR PE=1 SV=1	48 kDa	0.024687	0.03615	0.022484	0
428	CAH1_HUMAN	Carbonic anhydrase 1 OS=Homo sapiens GN=CA1 PE=1 SV=2	29 kDa	0.062937	0.032921	0.08794	0.074933
429	CAH2_HUMAN	Carbonic anhydrase 2 OS=Homo sapiens GN=CA2 PE=1 SV=2	29 kDa	0.031676	0.033047	0.039265	0.029157
430	CBPD_HUMAN	Carboxypeptidase D OS=Homo sapiens GN=CPD PE=1 SV=2	153 kDa	0.001492	0	0.0036989	0.0062987
431	CPT2_HUMAN	Carnitine O-palmitoyltransferase 2, mitochondrial OS=Homo sapiens GN=CPT2 PE=1 SV=2	74 kDa	0	0	0.0077575	0.0033025
432	Q5SRQ6_HUMAN	Casein kinase 2, beta polypeptide, isoform CRA_d OS=Homo sapiens GN=CSNK2B PE=1 SV=2	27 kDa	0.0044952	0.0091798	0.010831	0
433	CATA_HUMAN	Catalase OS=Homo sapiens GN=CAT PE=1 SV=3	60 kDa	0.011721	0.016304	0.016143	0.016494
434	C9JZR2_HUMAN	Catenin delta-1 OS=Homo sapiens GN=CTNND1 PE=1 SV=2	105 kDa	0.00439	0.0022901	0.0036279	0.0023167
435	CATB_HUMAN	Cathepsin B OS=Homo sapiens GN=CTSB PE=1 SV=3	38 kDa	0	0.01901	0.0050191	0.0064102
436	CATG_HUMAN	Cathepsin G OS=Homo sapiens GN=CTSG PE=1 SV=2	29 kDa	0.016148	0.016848	0.023423	0.0085218
437	MPRI_HUMAN	Cation-independent mannose-6-phosphate receptor OS=Homo sapiens GN=IGF2R PE=1 SV=3	274 kDa	0.0016531	0	0.0020491	0.0034895
438	CD59_HUMAN	CD59 glycoprotein OS=Homo sapiens GN=CD59 PE=1 SV=1	14 kDa	0	0.033564	0.013293	0.016977
439	MUC18_HUMAN	Cell surface glycoprotein MUC18 OS=Homo sapiens GN=MCAM PE=1 SV=2	72 kDa	0.04618	0.044861	0.046065	0.04373
440	CLIC1_HUMAN	Chloride intracellular channel protein 1 OS=Homo sapiens GN=CLIC1 PE=1 SV=4	27 kDa	0.072711	0.11134	0.10244	0.054101
441	CLIC3_HUMAN	Chloride intracellular channel protein 3 OS=Homo sapiens GN=CLIC3 PE=1 SV=2	27 kDa	0.069794	0.063714	0.057677	0.050538
442	CLIC4_HUMAN	Chloride intracellular channel protein 4 OS=Homo sapiens GN=CLIC4 PE=1 SV=4	29 kDa	0.016276	0.016981	0.040351	0.0041966
443	CSPG4_HUMAN	Chondroitin sulfate proteoglycan 4 OS=Homo sapiens GN=CSPG4 PE=1 SV=2	251 kDa	0.0026601	0.0009251	0.0021983	0.0042007
444	B4DJV2_HUMAN	Citrate synthase OS=Homo sapiens GN=CS PE=1 SV=1	50 kDa	0.015957	0.016555	0.011268	0.0071408
445	CPSF5_HUMAN	Cleavage and polyadenylation specificity factor subunit 5 OS=Homo sapiens GN=NUDT21 PE=1 SV=1	26 kDa	0.0090701	0	0.014991	0
446	E9PQZ2_HUMAN	CMP-N-acetylneuraminate-beta-galactosamide-alpha-2,3-sialyltransferase 4 (Fragment) OS=Homo sapiens GN=ST3GAL4 PE=4 SV=1	24 kDa	0.019703	0.030834	0.008141	0.010397
447	COPA_HUMAN	Coatomer subunit alpha OS=Homo sapiens GN=COPA PE=1 SV=2	138 kDa	0.021868	0.020167	0.021532	0.020397
448	COPB_HUMAN	Coatomer subunit beta OS=Homo sapiens GN=COPB1 PE=1 SV=3	107 kDa	0.010802	0.013524	0.019639	0.014795
449	COPD_HUMAN	Coatomer subunit delta OS=Homo sapiens GN=ARCN1 PE=1 SV=1	57 kDa	0.0074599	0.0077829	0.023086	0.0081965
450	COPE_HUMAN	Coatomer subunit epsilon OS=Homo sapiens GN=COPE PE=1 SV=3	34 kDa	0.0066848	0	0.008229	0.0070554
451	K7ELT6_HUMAN	Cold-inducible RNA-binding protein OS=Homo sapiens GN=CIRBP PE=1 SV=1	15 kDa	0	0.023726	0.025207	0.016097
452	CO6A1_HUMAN	Collagen alpha-1(VI) chain OS=Homo sapiens GN=COL6A1 PE=1 SV=3	109 kDa	0.0029825	0	0.0057758	0.0094883
453	E7ENL6_HUMAN	Collagen alpha-3(VI) chain OS=Homo sapiens GN=COL6A3 PE=4 SV=2	278 kDa	0.00080145	0.0016723	0.0013246	0.0016918
454	COL12_HUMAN	Collectin-12 OS=Homo sapiens GN=COLEC12 PE=1 SV=3	82 kDa	0.062464	0.047741	0.054987	0.065861
455	C1QB_HUMAN	Complement C1q subcomponent subunit B OS=Homo sapiens GN=C1QB PE=1 SV=3	27 kDa	0.016276	0	0.01345	0.017178
456	C1QC_HUMAN	Complement C1q subcomponent subunit C OS=Homo sapiens GN=C1QC PE=1 SV=3	26 kDa	0	0.017535	0.020834	0.0088696
457	CFAH_HUMAN	Complement factor H OS=Homo sapiens GN=CFH PE=1 SV=4	139 kDa	0.011708	0.0069799	0.02141	0.01679
458	B0QZ18_HUMAN	Copine-1 OS=Homo sapiens GN=CPNE1 PE=1 SV=1	60 kDa	0.011396	0.0079265	0.0062785	0.0080187
459	COR1B_HUMAN	Coronin-1B OS=Homo sapiens GN=CORO1B PE=1 SV=1	54 kDa	0.0042105	0.0043928	0.006959	0
460	DHI2_HUMAN	Corticosteroid 11-beta-dehydrogenase isozyme 2 OS=Homo sapiens GN=HSD11B2 PE=1 SV=2	44 kDa	0.025419	0.053039	0.025207	0.042925
461	CSCL1_HUMAN	CSC1-like protein 1 OS=Homo sapiens GN=TMEM63A PE=2 SV=3	92 kDa	0.007654	0.018633	0.0084336	0.0080783
462	MRC2_HUMAN	C-type mannose receptor 2 OS=Homo sapiens GN=MRC2 PE=1 SV=2	167 kDa	0.0027842	0.0014524	0.0023008	0.0044078
463	CSRP1_HUMAN	Cysteine and glycine-rich protein 1 OS=Homo sapiens GN=CSRP1 PE=1 SV=3	21 kDa	0.032004	0.039053	0.061711	0.033778
464	CSRP2_HUMAN	Cysteine and glycine-rich protein 2 OS=Homo sapiens GN=CSRP2 PE=1 SV=3	21 kDa	0.021336	0.03339	0.0088159	0.028277
465	CRIP2_HUMAN	Cysteine-rich protein 2 OS=Homo sapiens GN=CRIP2 PE=1 SV=1	22 kDa	0.044652	0.041309	0.040901	0.020895
466	CY24B_HUMAN	Cytochrome b-245 heavy chain OS=Homo sapiens GN=CYBB PE=1 SV=2	65 kDa	0.021673	0.011306	0.01194	0.0095745
467	CY24A_HUMAN	Cytochrome b-245 light chain OS=Homo sapiens GN=CYBA PE=1 SV=3	21 kDa	0.031676	0	0	0.011144
468	QCR2_HUMAN	Cytochrome b-c1 complex subunit 2, mitochondrial OS=Homo sapiens GN=UQCRC2 PE=1 SV=3	48 kDa	0.01818	0.023709	0.026292	0.023985
469	C9JFR7_HUMAN	Cytochrome c (Fragment) OS=Homo sapiens GN=CYCS PE=1 SV=1	11 kDa	0	0.021268	0.084231	0
470	COX2_HUMAN	Cytochrome c oxidase subunit 2 OS=Homo sapiens GN=MT-CO2 PE=1 SV=1	26 kDa	0.036281	0.028389	0.022486	0.038292
471	NDUA4_HUMAN	Cytochrome c oxidase subunit NDUFA4 OS=Homo sapiens GN=NDUFA4 PE=1 SV=1	9 kDa	0.050838	0.026519	0.031291	0.026828
472	CY1_HUMAN	Cytochrome c1, heme protein, mitochondrial OS=Homo sapiens GN=CYC1 PE=1 SV=3	35 kDa	0	0.0066095	0.010471	0
473	ACOC_HUMAN	Cytoplasmic aconitate hydratase OS=Homo sapiens GN=ACO1 PE=1 SV=3	98 kDa	0.015029	0.015684	0.014335	0.013416
474	DYHC1_HUMAN	Cytoplasmic dynein 1 heavy chain 1 OS=Homo sapiens GN=DYNC1H1 PE=1 SV=5	532 kDa	0.0097495	0.0083223	0.0089763	0.014021
475	CKAP4_HUMAN	Cytoskeleton-associated protein 4 OS=Homo sapiens GN=CKAP4 PE=1 SV=2	66 kDa	0.032454	0.033867	0.042395	0.032405
476	AMPL_HUMAN	Cytosol aminopeptidase OS=Homo sapiens GN=LAP3 PE=1 SV=3	56 kDa	0.011901	0.01031	0.014787	0.004187
477	ODO2_HUMAN	Dihydrolipoyllysine-residue succinyltransferase component of 2-oxoglutarate dehydrogenase complex, mitochondrial OS=Homo sapiens GN=DLST PE=1 SV=4	49 kDa	0.01818	0.014226	0.007512	0.014391
478	DAB2_HUMAN	Disabled homolog 2 OS=Homo sapiens GN=DAB2 PE=1 SV=3	82 kDa	0	0	0.0044194	0.0028222
479	ADA12_HUMAN	Disintegrin and metalloproteinase domain-containing protein 12 OS=Homo sapiens GN=ADAM12 PE=1 SV=3	100 kDa	0.012433	0.017744	0.011231	0.019125
480	APEX1_HUMAN	DNA-(apurinic or apyrimidinic site) lyase OS=Homo sapiens GN=APEX1 PE=1 SV=2	36 kDa	0.0064746	0.010192	0.0027308	0.013667
481	DJC13_HUMAN	DnaJ homolog subfamily C member 13 OS=Homo sapiens GN=DNAJC13 PE=1 SV=5	254 kDa	0.00091793	0.00095768	0	0.0014422
482	OST48_HUMAN	Dolichyl-diphosphooligosaccharide--protein glycosyltransferase 48 kDa subunit OS=Homo sapiens GN=DDOST PE=1 SV=4	51 kDa	0.0090304	0.014132	0.011194	0.014296
483	RPN1_HUMAN	Dolichyl-diphosphooligosaccharide--protein glycosyltransferase subunit 1 OS=Homo sapiens GN=RPN1 PE=1 SV=1	69 kDa	0.18136	0.1292	0.11773	0.18974
484	STT3B_HUMAN	Dolichyl-diphosphooligosaccharide--protein glycosyltransferase subunit STT3B OS=Homo sapiens GN=STT3B PE=1 SV=1	94 kDa	0.083368	0.04681	0.048343	0.049866
485	DCTN1_HUMAN	Dynactin subunit 1 OS=Homo sapiens GN=DCTN1 PE=1 SV=3	142 kDa	0.0048332	0	0.0053254	0.00086959
486	DYSF_HUMAN	Dysferlin OS=Homo sapiens GN=DYSF PE=1 SV=1	237 kDa	0.025737	0.011867	0.012253	0.014092
487	E7EN73_HUMAN	Dyslexia-associated protein KIAA0319-like protein (Fragment) OS=Homo sapiens GN=KIAA0319L PE=1 SV=1	113 kDa	0.0020067	0.0031219	0.0016584	0
488	DAG1_HUMAN	Dystroglycan OS=Homo sapiens GN=DAG1 PE=1 SV=2	97 kDa	0.051736	0.050402	0.03422	0.0607
489	ENPP1_HUMAN	Ectonucleotide pyrophosphatase/phosphodiesterase family member 1 OS=Homo sapiens GN=ENPP1 PE=1 SV=2	105 kDa	0.1247	0.084741	0.081874	0.078673
490	EFHD2_HUMAN	EF-hand domain-containing protein D2 OS=Homo sapiens GN=EFHD2 PE=1 SV=1	27 kDa	0	0	0.0070895	0
491	EHD2_HUMAN	EH domain-containing protein 2 OS=Homo sapiens GN=EHD2 PE=1 SV=2	61 kDa	0.039772	0.037546	0.034468	0.04002
492	ETFB_HUMAN	Electron transfer flavoprotein subunit beta OS=Homo sapiens GN=ETFB PE=1 SV=3	28 kDa	0.016148	0.025271	0.02669	0.042609
493	ETFD_HUMAN	Electron transfer flavoprotein-ubiquinone oxidoreductase, mitochondrial OS=Homo sapiens GN=ETFDH PE=1 SV=2	68 kDa	0	0	0.008273	0.003522
494	EF1B_HUMAN	Elongation factor 1-beta OS=Homo sapiens GN=EEF1B2 PE=1 SV=3	25 kDa	0	0.009547	0.015124	0.0096581
495	EF1G_HUMAN	Elongation factor 1-gamma OS=Homo sapiens GN=EEF1G PE=1 SV=3	50 kDa	0.023557	0.024578	0.035042	0.032266
496	ERAP1_HUMAN	Endoplasmic reticulum aminopeptidase 1 OS=Homo sapiens GN=ERAP1 PE=1 SV=3	107 kDa	0.014198	0.0022828	0.0090408	0.0092372
497	ERP44_HUMAN	Endoplasmic reticulum resident protein 44 OS=Homo sapiens GN=ERP44 PE=1 SV=1	47 kDa	0.0025908	0.018565	0.027284	0.0080896
498	ESAM_HUMAN	Endothelial cell-selective adhesion molecule OS=Homo sapiens GN=ESAM PE=1 SV=1	41 kDa	0	0.0055079	0.0087255	0
499	ECE1_HUMAN	Endothelin-converting enzyme 1 OS=Homo sapiens GN=ECE1 PE=1 SV=2	87 kDa	0.0026739	0.0027897	0.0066291	0.011289
500	ECI1_HUMAN	Enoyl-CoA delta isomerase 1, mitochondrial OS=Homo sapiens GN=ECI1 PE=1 SV=1	33 kDa	0	0.014226	0.005634	0.0071956
501	ECHM_HUMAN	Enoyl-CoA hydratase, mitochondrial OS=Homo sapiens GN=ECHS1 PE=1 SV=4	31 kDa	0	0.029629	0.043943	0.018648
502	ECP_HUMAN	Eosinophil cationic protein OS=Homo sapiens GN=RNASE3 PE=1 SV=2	18 kDa	0.025737	0.013425	0.021268	0.040745
503	ES1_HUMAN	ES1 protein homolog, mitochondrial OS=Homo sapiens GN=C21orf33 PE=1 SV=3	28 kDa	0.0076826	0	0.015806	0
504	DHB1_HUMAN	Estradiol 17-beta-dehydrogenase 1 OS=Homo sapiens GN=HSD17B1 PE=1 SV=3	35 kDa	0.10044	0.18981	0.17118	0.16224
505	IF4A3_HUMAN	Eukaryotic initiation factor 4A-III OS=Homo sapiens GN=EIF4A3 PE=1 SV=4	47 kDa	0.015029	0.01302	0.010307	0.0078705
506	EIF3A_HUMAN	Eukaryotic translation initiation factor 3 subunit A OS=Homo sapiens GN=EIF3A PE=1 SV=1	167 kDa	0.0059593	0.0015543	0.0012312	0
507	EIF3D_HUMAN	Eukaryotic translation initiation factor 3 subunit D OS=Homo sapiens GN=EIF3D PE=1 SV=1	64 kDa	0.011271	0.0039198	0.0062098	0.0039654
508	E7EUU4_HUMAN	Eukaryotic translation initiation factor 4 gamma 1 OS=Homo sapiens GN=EIF4G1 PE=1 SV=1	172 kDa	0.0039595	0.001377	0.0010907	0.001393
509	EXOC5_HUMAN	Exocyst complex component 5 OS=Homo sapiens GN=EXOC5 PE=1 SV=1	82 kDa	0	0.0014901	0.0011767	0.0061386
510	XPO1_HUMAN	Exportin-1 OS=Homo sapiens GN=XPO1 PE=1 SV=1	123 kDa	0.011535	0.0080227	0.0055439	0.0091074
511	E7ESC6_HUMAN	Exportin-7 OS=Homo sapiens GN=XPO7 PE=1 SV=1	124 kDa	0	0	0.0015639	0.0030187
512	CAZA1_HUMAN	F-actin-capping protein subunit alpha-1 OS=Homo sapiens GN=CAPZA1 PE=1 SV=3	33 kDa	0.007199	0.022532	0.011898	0
513	CAZA2_HUMAN	F-actin-capping protein subunit alpha-2 OS=Homo sapiens GN=CAPZA2 PE=1 SV=3	33 kDa	0.007199	0.01871	0.02076	0.0075981
514	CAPZB_HUMAN	F-actin-capping protein subunit beta OS=Homo sapiens GN=CAPZB PE=1 SV=4	31 kDa	0.037165	0.023264	0.04914	0.058748
515	FAS_HUMAN	Fatty acid synthase OS=Homo sapiens GN=FASN PE=1 SV=3	273 kDa	0.0032798	0.0034219	0.0047433	0.0038845
516	FRIH_HUMAN	Ferritin heavy chain OS=Homo sapiens GN=FTH1 PE=1 SV=2	21 kDa	0.016754	0.023476	0.041743	0.0058018
517	FRIL_HUMAN	Ferritin light chain OS=Homo sapiens GN=FTL PE=1 SV=2	20 kDa	0.070592	0.036824	0.10695	0.062087
518	C9JC84_HUMAN	Fibrinogen gamma chain OS=Homo sapiens GN=FGG PE=1 SV=1	52 kDa	0.0044662	0	0.018454	0
519	FMOD_HUMAN	Fibromodulin OS=Homo sapiens GN=FMOD PE=1 SV=2	43 kDa	0	0.005713	0	0.017338
520	FND3A_HUMAN	Fibronectin type-III domain-containing protein 3A OS=Homo sapiens GN=FNDC3A PE=1 SV=4	132 kDa	0.0034373	0.0017931	0.0035359	0
521	BLVRB_HUMAN	Flavin reductase (NADPH) OS=Homo sapiens GN=BLVRB PE=1 SV=3	22 kDa	0.029984	0.046832	0.057817	0.010549
522	FUMH_HUMAN	Fumarate hydratase, mitochondrial OS=Homo sapiens GN=FH PE=1 SV=3	55 kDa	0.0040371	0.012636	0.010009	0.0085218
523	LEG3_HUMAN	Galectin-3 OS=Homo sapiens GN=LGALS3 PE=1 SV=5	26 kDa	0.016471	0.0085923	0.02375	0.017384
524	LG3BP_HUMAN	Galectin-3-binding protein OS=Homo sapiens GN=LGALS3BP PE=1 SV=1	65 kDa	0.010559	0.0073438	0.02036	0.0074293
525	GLU2B_HUMAN	Glucosidase 2 subunit beta OS=Homo sapiens GN=PRKCSH PE=1 SV=2	59 kDa	0.007799	0.020342	0	0.037041
526	DHE3_HUMAN	Glutamate dehydrogenase 1, mitochondrial OS=Homo sapiens GN=GLUD1 PE=1 SV=2	61 kDa	0.024024	0.019248	0.015246	0.0077888
527	SYQ_HUMAN	Glutamine--tRNA ligase OS=Homo sapiens GN=QARS PE=1 SV=1	88 kDa	0	0	0.0087818	0.0098458
528	AMPE_HUMAN	Glutamyl aminopeptidase OS=Homo sapiens GN=ENPEP PE=1 SV=3	109 kDa	0.0086057	0.015712	0.0071117	0.020436
529	GLRX1_HUMAN	Glutaredoxin-1 OS=Homo sapiens GN=GLRX PE=1 SV=2	12 kDa	0.019424	0	0	0.041001
530	GSHR_HUMAN	Glutathione reductase, mitochondrial OS=Homo sapiens GN=GSR PE=1 SV=2	56 kDa	0.0078886	0	0.0065191	0.0083259
531	GSTO1_HUMAN	Glutathione S-transferase omega-1 OS=Homo sapiens GN=GSTO1 PE=1 SV=2	28 kDa	0.02563	0.0089132	0.017577	0.018034
532	GSTP1_HUMAN	Glutathione S-transferase P OS=Homo sapiens GN=GSTP1 PE=1 SV=2	23 kDa	0.078435	0.13316	0.12567	0.072435
533	G3P_HUMAN	Glyceraldehyde-3-phosphate dehydrogenase OS=Homo sapiens GN=GAPDH PE=1 SV=3	36 kDa	0.20897	0.19236	0.15983	0.1492
534	SYG_HUMAN	Glycine--tRNA ligase OS=Homo sapiens GN=GARS PE=1 SV=3	83 kDa	0.0055722	0.0029067	0	0.0058811
535	GDE_HUMAN	Glycogen debranching enzyme OS=Homo sapiens GN=AGL PE=1 SV=3	175 kDa	0	0.0014021	0.0022212	0
536	B7Z8J4_HUMAN	Glycylpeptide N-tetradecanoyltransferase 1 OS=Homo sapiens GN=NMT1 PE=1 SV=1	15 kDa	0.015029	0.015679	0.0185	0
537	GOLP3_HUMAN	Golgi phosphoprotein 3 OS=Homo sapiens GN=GOLPH3 PE=1 SV=1	34 kDa	0	0.0072083	0.011419	0.0072922
538	GDF15_HUMAN	Growth/differentiation factor 15 OS=Homo sapiens GN=GDF15 PE=1 SV=3	34 kDa	0.01337	0.04882	0.022097	0.035277
539	GIMA1_HUMAN	GTPase IMAP family member 1 OS=Homo sapiens GN=GIMAP1 PE=1 SV=1	34 kDa	0.0067285	0.0070199	0.011121	0.0071015
540	G5E9W9_HUMAN	GTPase IMAP family member 4 OS=Homo sapiens GN=GIMAP4 PE=4 SV=1	39 kDa	0.012005	0.0062626	0.0049606	0.012671
541	SAR1A_HUMAN	GTP-binding protein SAR1a OS=Homo sapiens GN=SAR1A PE=1 SV=1	22 kDa	0.020797	0.010849	0.02578	0
542	HSP74_HUMAN	Heat shock 70 kDa protein 4 OS=Homo sapiens GN=HSPA4 PE=1 SV=4	94 kDa	0	0.0025572	0.009094	0.002587
543	HSPB1_HUMAN	Heat shock protein beta-1 OS=Homo sapiens GN=HSPB1 PE=1 SV=2	23 kDa	0.17052	0.21986	0.17023	0.15383
544	CD34_HUMAN	Hematopoietic progenitor cell antigen CD34 OS=Homo sapiens GN=CD34 PE=1 SV=2	41 kDa	0	0.011159	0.0044194	0.011289
545	HEMO_HUMAN	Hemopexin OS=Homo sapiens GN=HPX PE=1 SV=2	52 kDa	0.017826	0.011583	0.0036828	0.023518
546	HDGF_HUMAN	Hepatoma-derived growth factor OS=Homo sapiens GN=HDGF PE=1 SV=1	27 kDa	0	0.044752	0.028358	0.018109
547	HNRPF_HUMAN	Heterogeneous nuclear ribonucleoprotein F OS=Homo sapiens GN=HNRNPF PE=1 SV=3	46 kDa	0	0.0077182	0.0081999	0
548	HNRPL_HUMAN	Heterogeneous nuclear ribonucleoprotein L OS=Homo sapiens GN=HNRNPL PE=1 SV=2	64 kDa	0.0034956	0.0017912	0.0086662	0.0036894
549	HNRPU_HUMAN	Heterogeneous nuclear ribonucleoprotein U OS=Homo sapiens GN=HNRNPU PE=1 SV=6	91 kDa	0.12722	0.10666	0.10712	0.10524
550	HNRL2_HUMAN	Heterogeneous nuclear ribonucleoprotein U-like protein 2 OS=Homo sapiens GN=HNRNPUL2 PE=1 SV=1	85 kDa	0.051021	0.033044	0.040952	0.052429
551	HMGB2_HUMAN	High mobility group protein B2 OS=Homo sapiens GN=HMGB2 PE=1 SV=2	24 kDa	0.039405	0.010278	0	0.010397
552	H10_HUMAN	Histone H1.0 OS=Homo sapiens GN=H1F0 PE=1 SV=3	21 kDa	0.15377	0.10489	0.10954	0.14536
553	H15_HUMAN	Histone H1.5 OS=Homo sapiens GN=HIST1H1B PE=1 SV=3	23 kDa	0.1318	0.16591	0.15026	0.086099
554	H1X_HUMAN	Histone H1x OS=Homo sapiens GN=H1FX PE=1 SV=1	22 kDa	0.086786	0.085632	0.079881	0.11199
555	H2A2B_HUMAN	Histone H2A type 2-B OS=Homo sapiens GN=HIST2H2AB PE=1 SV=3	14 kDa	0	0	0.026177	0
556	H31T_HUMAN	Histone H3.1t OS=Homo sapiens GN=HIST3H3 PE=1 SV=3	16 kDa	0.030278	0.015795	0.012511	0.015978
557	H4_HUMAN	Histone H4 OS=Homo sapiens GN=HIST1H4A PE=1 SV=2	11 kDa	0.079958	0.08342	0.13215	0.094699
558	HORN_HUMAN	Hornerin OS=Homo sapiens GN=HRNR PE=1 SV=2	282 kDa	0	0	0.001791	0.0011524
559	F10A1_HUMAN	Hsc70-interacting protein OS=Homo sapiens GN=ST13 PE=1 SV=2	41 kDa	0.0028506	0.011643	0.0092221	0.011778
560	HPRT_HUMAN	Hypoxanthine-guanine phosphoribosyltransferase OS=Homo sapiens GN=HPRT1 PE=1 SV=2	25 kDa	0	0	0.011626	0
561	HYOU1_HUMAN	Hypoxia up-regulated protein 1 OS=Homo sapiens GN=HYOU1 PE=1 SV=1	111 kDa	0.081386	0.066619	0.056205	0.059794
562	IGKC_HUMAN	Ig kappa chain C region OS=Homo sapiens GN=IGKC PE=1 SV=1	12 kDa	0.62156	0.68901	0.61782	0.36901
563	KV201_HUMAN	Ig kappa chain V-II region Cum OS=Homo sapiens PE=1 SV=1	13 kDa	0.02705	0.018679	0	0.037792
564	KV309_HUMAN	Ig kappa chain V-III region VG (Fragment) OS=Homo sapiens PE=1 SV=1	13 kDa	0.017904	0.027853	0	0
565	IGSF3_HUMAN	Immunoglobulin superfamily member 3 OS=Homo sapiens GN=IGSF3 PE=2 SV=3	135 kDa	0	0	0	0.00364
566	IMA3_HUMAN	Importin subunit alpha-3 OS=Homo sapiens GN=KPNA4 PE=1 SV=1	58 kDa	0.0058848	0.0020249	0.001599	0.0062088
567	IMB1_HUMAN	Importin subunit beta-1 OS=Homo sapiens GN=KPNB1 PE=1 SV=2	97 kDa	0.022252	0.022026	0.027152	0.028499
568	ITA1_HUMAN	Integrin alpha-1 OS=Homo sapiens GN=ITGA1 PE=1 SV=2	131 kDa	0.13094	0.066517	0.092332	0.081999
569	ITA2B_HUMAN	Integrin alpha-IIb OS=Homo sapiens GN=ITGA2B PE=1 SV=3	113 kDa	0.0019816	0	0.004111	0.0020915
570	ITAV_HUMAN	Integrin alpha-V OS=Homo sapiens GN=ITGAV PE=1 SV=2	116 kDa	0.019646	0.012298	0.01216	0.0062206
571	ILK_HUMAN	Integrin-linked protein kinase OS=Homo sapiens GN=ILK PE=1 SV=2	51 kDa	0.020548	0.0047524	0.015057	0.019231
572	ICAM1_HUMAN	Intercellular adhesion molecule 1 OS=Homo sapiens GN=ICAM1 PE=1 SV=2	58 kDa	0.0038702	0.0040377	0.0080288	0.0040847
573	ILF2_HUMAN	Interleukin enhancer-binding factor 2 OS=Homo sapiens GN=ILF2 PE=1 SV=2	43 kDa	0.021117	0.033047	0.026177	0.033432
574	IL27B_HUMAN	Interleukin-27 subunit beta OS=Homo sapiens GN=EBI3 PE=1 SV=2	25 kDa	0.0089909	0.01876	0.01486	0.028468
575	KCNN4_HUMAN	Intermediate conductance calcium-activated potassium channel protein 4 OS=Homo sapiens GN=KCNN4 PE=1 SV=1	48 kDa	0.019287	0.010061	0.0079694	0.020357
576	IDH3A_HUMAN	Isocitrate dehydrogenase [NAD] subunit alpha, mitochondrial OS=Homo sapiens GN=IDH3A PE=1 SV=1	40 kDa	0.0056255	0.0058691	0.018595	0.017812
577	IDHC_HUMAN	Isocitrate dehydrogenase [NADP] cytoplasmic OS=Homo sapiens GN=IDH1 PE=1 SV=2	47 kDa	0.019893	0.031132	0.039086	0.010498
578	IDHP_HUMAN	Isocitrate dehydrogenase [NADP], mitochondrial OS=Homo sapiens GN=IDH2 PE=1 SV=2	51 kDa	0.068327	0.12348	0.10164	0.08173
579	CDC42_HUMAN	Isoform 1 of Cell division control protein 42 homolog OS=Homo sapiens GN=CDC42	21 kDa	0	0.039462	0.080174	0.051328
580	CLIC5_HUMAN	Isoform 1 of Chloride intracellular channel protein 5 OS=Homo sapiens GN=CLIC5	28 kDa	0	0	0.016877	0.017315
581	1433Z_HUMAN	Isoform 2 of 14-3-3 protein zeta/delta OS=Homo sapiens GN=YWHAZ	19 kDa	0.06648	0.23365	0.18016	0.1852
582	TB182_HUMAN	Isoform 2 of 182 kDa tankyrase-1-binding protein OS=Homo sapiens GN=TNKS1BP1	83 kDa	0.0052929	0.002761	0.002187	0.0055863
583	PSD11_HUMAN	Isoform 2 of 26S proteasome non-ATPase regulatory subunit 11 OS=Homo sapiens GN=PSMD11	48 kDa	0	0.010156	0.0080448	0.010275
584	HCD2_HUMAN	Isoform 2 of 3-hydroxyacyl-CoA dehydrogenase type-2 OS=Homo sapiens GN=HSD17B10	26 kDa	0.024511	0.0085241	0.033759	0.0086233
585	HIBCH_HUMAN	Isoform 2 of 3-hydroxyisobutyryl-CoA hydrolase, mitochondrial OS=Homo sapiens GN=HIBCH	38 kDa	0	0.012711	0.0050339	0.0064292
586	RS20_HUMAN	Isoform 2 of 40S ribosomal protein S20 OS=Homo sapiens GN=RPS20	16 kDa	0.036091	0.030255	0.047929	0
587	RS3_HUMAN	Isoform 2 of 40S ribosomal protein S3 OS=Homo sapiens GN=RPS3	28 kDa	0.079495	0.087011	0.085402	0.075512
588	RL12_HUMAN	Isoform 2 of 60S ribosomal protein L12 OS=Homo sapiens GN=RPL12	14 kDa	0.07799	0.056812	0.05156	0.049388
589	ATL4_HUMAN	Isoform 2 of ADAMTS-like protein 4 OS=Homo sapiens GN=ADAMTSL4	95 kDa	0.0093908	0.007348	0.011641	0.0086441
590	APMAP_HUMAN	Isoform 2 of Adipocyte plasma membrane-associated protein OS=Homo sapiens GN=APMAP	32 kDa	0.014249	0.026081	0.02355	0.030077
591	A1BG_HUMAN	Isoform 2 of Alpha-1B-glycoprotein OS=Homo sapiens GN=A1BG	41 kDa	0.01656	0.025966	0	0.020324
592	AMPQ_HUMAN	Isoform 2 of Aminopeptidase Q OS=Homo sapiens GN=AQPEP	80 kDa	0.014686	0.0091929	0.026699	0.034099
593	ANXA6_HUMAN	Isoform 2 of Annexin A6 OS=Homo sapiens GN=ANXA6	72 kDa	0.070665	0.083778	0.033152	0.10336
594	ANXA7_HUMAN	Isoform 2 of Annexin A7 OS=Homo sapiens GN=ANXA7	50 kDa	0.0044183	0.016174	0.010954	0
595	AP1G1_HUMAN	Isoform 2 of AP-1 complex subunit gamma-1 OS=Homo sapiens GN=AP1G1	92 kDa	0.0049913	0	0.0020624	0
596	AP2A2_HUMAN	Isoform 2 of AP-2 complex subunit alpha-2 OS=Homo sapiens GN=AP2A2	104 kDa	0.0043807	0	0.021721	0.0023118
597	ACLY_HUMAN	Isoform 2 of ATP-citrate synthase OS=Homo sapiens GN=ACLY	120 kDa	0.027344	0.02266	0.035074	0.026867
598	DHX9_HUMAN	Isoform 2 of ATP-dependent RNA helicase A OS=Homo sapiens GN=DHX9	24 kDa	0.12675	0.036563	0.090579	0.06473
599	E41L2_HUMAN	Isoform 2 of Band 4.1-like protein 2 OS=Homo sapiens GN=EPB41L2	76 kDa	0	0	0.0025282	0.0048065
600	BAP31_HUMAN	Isoform 2 of B-cell receptor-associated protein 31 OS=Homo sapiens GN=BCAP31	35 kDa	0	0.020589	0.021631	0.027771
601	CCAR2_HUMAN	Isoform 2 of Cell cycle and apoptosis regulator protein 2 OS=Homo sapiens GN=CCAR2	103 kDa	0.0044614	0.0069818	0.0073737	0.010621
602	CSN4_HUMAN	Isoform 2 of COP9 signalosome complex subunit 4 OS=Homo sapiens GN=COPS4	40 kDa	0	0.0029971	0.0048337	0.01852
603	DHRS2_HUMAN	Isoform 2 of Dehydrogenase/reductase SDR family member 2, mitochondrial OS=Homo sapiens GN=DHRS2	31 kDa	0	0.017964	0.011343	0
604	DEST_HUMAN	Isoform 2 of Destrin OS=Homo sapiens GN=DSTN	17 kDa	0.027823	0.029028	0.045986	0.029366
605	PRKDC_HUMAN	Isoform 2 of DNA-dependent protein kinase catalytic subunit OS=Homo sapiens GN=PRKDC	466 kDa	0.0095374	0.0083889	0.0060261	0.01273
606	UFL1_HUMAN	Isoform 2 of E3 UFM1-protein ligase 1 OS=Homo sapiens GN=UFL1	82 kDa	0.0028243	0	0.004668	0.0059618
607	ERP29_HUMAN	Isoform 2 of Endoplasmic reticulum resident protein 29 OS=Homo sapiens GN=ERP29	5 kDa	0.077695	0.12159	0.12841	0.061034
608	CD248_HUMAN	Isoform 2 of Endosialin OS=Homo sapiens GN=CD248	46 kDa	0.004755	0	0	0.010037
609	STOM_HUMAN	Isoform 2 of Erythrocyte band 7 integral membrane protein OS=Homo sapiens GN=STOM	13 kDa	0.091884	0.10478	0.15216	0.12367
610	EIF3B_HUMAN	Isoform 2 of Eukaryotic translation initiation factor 3 subunit B OS=Homo sapiens GN=EIF3B	99 kDa	0	0.0024606	0.007796	0
611	EAA1_HUMAN	Isoform 2 of Excitatory amino acid transporter 1 OS=Homo sapiens GN=SLC1A3	55 kDa	0.0082854	0.017288	0.013694	0.0087447
612	ESYT1_HUMAN	Isoform 2 of Extended synaptotagmin-1 OS=Homo sapiens GN=ESYT1	124 kDa	0.0055447	0.0019283	0.012219	0.0019507
613	FIBA_HUMAN	Isoform 2 of Fibrinogen alpha chain OS=Homo sapiens GN=FGA	70 kDa	0	0.0033355	0.0052841	0
614	ALDOA_HUMAN	Isoform 2 of Fructose-bisphosphate aldolase A OS=Homo sapiens GN=ALDOA	45 kDa	0.054182	0.06933	0.046769	0.057186
615	GELS_HUMAN	Isoform 2 of Gelsolin OS=Homo sapiens GN=GSN	81 kDa	0.014083	0.017631	0.026743	0.020809
616	KAD3_HUMAN	Isoform 2 of GTP:AMP phosphotransferase AK3, mitochondrial OS=Homo sapiens GN=AK3	18 kDa	0.013114	0.041046	0.043125	0.076284
617	HGF_HUMAN	Isoform 2 of Hepatocyte growth factor OS=Homo sapiens GN=HGF	34 kDa	0	0	0.017601	0.014987
618	ROA3_HUMAN	Isoform 2 of Heterogeneous nuclear ribonucleoprotein A3 OS=Homo sapiens GN=HNRNPA3	37 kDa	0.0084864	0.051235	0.028677	0.030381
619	HNRDL_HUMAN	Isoform 2 of Heterogeneous nuclear ribonucleoprotein D-like OS=Homo sapiens GN=HNRNPDL	34 kDa	0	0.0071365	0.002885	0
620	HSDL2_HUMAN	Isoform 2 of Hydroxysteroid dehydrogenase-like protein 2 OS=Homo sapiens GN=HSDL2	37 kDa	0	0	0.0098636	0.0062987
621	PTK7_HUMAN	Isoform 2 of Inactive tyrosine-protein kinase 7 OS=Homo sapiens GN=PTK7	114 kDa	0.0069746	0.0062565	0.0082596	0.0021098
622	ITPA_HUMAN	Isoform 2 of Inosine triphosphate pyrophosphatase OS=Homo sapiens GN=ITPA	20 kDa	0	0	0	0.018276
623	IF2B3_HUMAN	Isoform 2 of Insulin-like growth factor 2 mRNA-binding protein 3 OS=Homo sapiens GN=IGF2BP3	22 kDa	0.010399	0.010849	0.0085933	0.0056128
624	ITAM_HUMAN	Isoform 2 of Integrin alpha-M OS=Homo sapiens GN=ITGAM	127 kDa	0	0	0.0029514	0
625	LASP1_HUMAN	Isoform 2 of LIM and SH3 domain protein 1 OS=Homo sapiens GN=LASP1	36 kDa	0	0.0066504	0.010535	0.023624
626	PPAC_HUMAN	Isoform 2 of Low molecular weight phosphotyrosine protein phosphatase OS=Homo sapiens GN=ACP1	18 kDa	0.013031	0.013595	0.010769	0.041261
627	PPAL_HUMAN	Isoform 2 of Lysosomal acid phosphatase OS=Homo sapiens GN=ACP2	18 kDa	0.025737	0.060296	0.016062	0.040745
628	SCRB2_HUMAN	Isoform 2 of Lysosome membrane protein 2 OS=Homo sapiens GN=SCARB2	38 kDa	0.006146	0.012824	0	0.0064868
629	MRC1_HUMAN	Isoform 2 of Macrophage mannose receptor 1 OS=Homo sapiens GN=MRC1	57 kDa	0.0082688	0	0.023916	0.010859
630	GMPPA_HUMAN	Isoform 2 of Mannose-1-phosphate guanyltransferase alpha OS=Homo sapiens GN=GMPPA	52 kDa	0.0087058	0.0045414	0.0035972	0
631	M2OM_HUMAN	Isoform 2 of Mitochondrial 2-oxoglutarate/malate carrier protein OS=Homo sapiens GN=SLC25A11	28 kDa	0.058629	0.028514	0.058091	0.061875
632	MK01_HUMAN	Isoform 2 of Mitogen-activated protein kinase 1 OS=Homo sapiens GN=MAPK1	36 kDa	0.013031	0	0.010769	0.013754
633	MK03_HUMAN	Isoform 2 of Mitogen-activated protein kinase 3 OS=Homo sapiens GN=MAPK3	38 kDa	0	0	0.0075658	0
634	NEUA_HUMAN	Isoform 2 of N-acylneuraminate cytidylyltransferase OS=Homo sapiens GN=CMAS	30 kDa	0.015657	0.016335	0.019408	0.0082626
635	GANAB_HUMAN	Isoform 2 of Neutral alpha-glucosidase AB OS=Homo sapiens GN=GANAB	109 kDa	0.066027	0.070026	0.083646	0.087681
636	NIBL1_HUMAN	Isoform 2 of Niban-like protein 1 OS=Homo sapiens GN=FAM129B	83 kDa	0.02528	0.029305	0.036003	0.044469
637	NID1_HUMAN	Isoform 2 of Nidogen-1 OS=Homo sapiens GN=NID1	122 kDa	0.034212	0.022192	0.03594	0.025359
638	NUP93_HUMAN	Isoform 2 of Nuclear pore complex protein Nup93 OS=Homo sapiens GN=NUP93	80 kDa	0.0059164	0.0030863	0.0097786	0.0077699
639	PO210_HUMAN	Isoform 2 of Nuclear pore membrane glycoprotein 210 OS=Homo sapiens GN=NUP210	106 kDa	0	0	0.0017595	0.0044944
640	PAPP2_HUMAN	Isoform 2 of Pappalysin-2 OS=Homo sapiens GN=PAPPA2	92 kDa	0.0049793	0.0051949	0.0020574	0.0052553
641	ENDOU_HUMAN	Isoform 2 of Poly(U)-specific endoribonuclease OS=Homo sapiens GN=ENDOU	42 kDa	0.016739	0.029107	0.013833	0.020544
642	LMBD1_HUMAN	Isoform 2 of Probable lysosomal cobalamin transporter OS=Homo sapiens GN=LMBRD1	44 kDa	0.0052524	0.0054798	0.008681	0
643	PDCD4_HUMAN	Isoform 2 of Programmed cell death protein 4 OS=Homo sapiens GN=PDCD4	51 kDa	0	0.0093802	0.011145	0
644	PSME1_HUMAN	Isoform 2 of Proteasome activator complex subunit 1 OS=Homo sapiens GN=PSME1	29 kDa	0	0	0.020418	0
645	LN28B_HUMAN	Isoform 2 of Protein lin-28 homolog B OS=Homo sapiens GN=LIN28B	20 kDa	0.028472	0.035801	0.037811	0.036218
646	SE1L1_HUMAN	Isoform 2 of Protein sel-1 homolog 1 OS=Homo sapiens GN=SEL1L	34 kDa	0.013681	0.014273	0.028264	0.021658
647	IQGA2_HUMAN	Isoform 2 of Ras GTPase-activating-like protein IQGAP2 OS=Homo sapiens GN=IQGAP2	123 kDa	0.033622	0.01404	0.030185	0.022319
648	RSU1_HUMAN	Isoform 2 of Ras suppressor protein 1 OS=Homo sapiens GN=RSU1	26 kDa	0.018383	0.028769	0.018911	0.019402
649	RAB5B_HUMAN	Isoform 2 of Ras-related protein Rab-5B OS=Homo sapiens GN=RAB5B	19 kDa	0.047332	0.037036	0.039114	0.018591
650	PTPRC_HUMAN	Isoform 2 of Receptor-type tyrosine-protein phosphatase C OS=Homo sapiens GN=PTPRC	131 kDa	0.010808	0.0037587	0.0044658	0.0038024
651	PTPRJ_HUMAN	Isoform 2 of Receptor-type tyrosine-protein phosphatase eta OS=Homo sapiens GN=PTPRJ	57 kDa	0.0076398	0.0060133	0.0063134	0.012095
652	PP2AA_HUMAN	Isoform 2 of Serine/threonine-protein phosphatase 2A catalytic subunit alpha isoform OS=Homo sapiens GN=PPP2CA	30 kDa	0.0080742	0.016848	0	0
653	CPPED_HUMAN	Isoform 2 of Serine/threonine-protein phosphatase CPPED1 OS=Homo sapiens GN=CPPED1	19 kDa	0.017825	0.018622	0.024628	0.012634
654	SRP19_HUMAN	Isoform 2 of Signal recognition particle 19 kDa protein OS=Homo sapiens GN=SRP19	12 kDa	0	0.019528	0.061872	0.059265
655	SMD2_HUMAN	Isoform 2 of Small nuclear ribonucleoprotein Sm D2 OS=Homo sapiens GN=SNRPD2	12 kDa	0.019064	0.039779	0.063017	0.060363
656	S22AB_HUMAN	Isoform 2 of Solute carrier family 22 member 11 OS=Homo sapiens GN=SLC22A11	48 kDa	0.013975	0.01458	0.007699	0.019666
657	SPTN1_HUMAN	Isoform 2 of Spectrin alpha chain, non-erythrocytic 1 OS=Homo sapiens GN=SPTAN1	285 kDa	0	0	0.0034345	0.0035092
658	SF3B1_HUMAN	Isoform 2 of Splicing factor 3B subunit 1 OS=Homo sapiens GN=SF3B1	16 kDa	0	0.014917	0.023632	0.015091
659	STAB1_HUMAN	Isoform 2 of Stabilin-1 OS=Homo sapiens GN=STAB1	87 kDa	0.039659	0.029378	0.041296	0.044683
660	SLK_HUMAN	Isoform 2 of STE20-like serine/threonine-protein kinase OS=Homo sapiens GN=SLK	139 kDa	0.0017101	0	0.0021051	0.0036097
661	SODM_HUMAN	Isoform 2 of Superoxide dismutase [Mn], mitochondrial OS=Homo sapiens GN=SOD2	21 kDa	0.011251	0	0.018595	0
662	SVEP1_HUMAN	Isoform 2 of Sushi, von Willebrand factor type A, EGF and pentraxin domain-containing protein 1 OS=Homo sapiens GN=SVEP1	96 kDa	0.062833	0.048235	0.046045	0.098804
663	TCPZ_HUMAN	Isoform 2 of T-complex protein 1 subunit zeta OS=Homo sapiens GN=CCT6A	53 kDa	0.021182	0.01326	0.017505	0.0089426
664	TTC7B_HUMAN	Isoform 2 of Tetratricopeptide repeat protein 7B OS=Homo sapiens GN=TTC7B	96 kDa	0	0	0.0039569	0.0025268
665	TCRG1_HUMAN	Isoform 2 of Transcription elongation regulator 1 OS=Homo sapiens GN=TCERG1	122 kDa	0.022941	0.018965	0.017411	0.013092
666	TKT_HUMAN	Isoform 2 of Transketolase OS=Homo sapiens GN=TKT	69 kDa	0.05054	0.034042	0.035054	0.044691
667	TMED4_HUMAN	Isoform 2 of Transmembrane emp24 domain-containing protein 4 OS=Homo sapiens GN=TMED4	24 kDa	0	0	0.016128	0
668	GPNMB_HUMAN	Isoform 2 of Transmembrane glycoprotein NMB OS=Homo sapiens GN=GPNMB	63 kDa	0.014707	0.034523	0.021268	0.017506
669	SYWC_HUMAN	Isoform 2 of Tryptophan--tRNA ligase, cytoplasmic OS=Homo sapiens GN=WARS	49 kDa	0.055012	0.054951	0.049502	0.053005
670	TUSC3_HUMAN	Isoform 2 of Tumor suppressor candidate 3 OS=Homo sapiens GN=TUSC3	40 kDa	0.0178	0.012381	0.026918	0.0030597
671	U520_HUMAN	Isoform 2 of U5 small nuclear ribonucleoprotein 200 kDa helicase OS=Homo sapiens GN=SNRNP200	71 kDa	0.0065886	0	0.0027224	0.0069538
672	OGT1_HUMAN	Isoform 2 of UDP-N-acetylglucosamine--peptide N-acetylglucosaminyltransferase 110 kDa subunit OS=Homo sapiens GN=OGT	103 kDa	0.002238	0.0023349	0.0036989	0
673	UGPA_HUMAN	Isoform 2 of UTP--glucose-1-phosphate uridylyltransferase OS=Homo sapiens GN=UGP2	56 kDa	0.020714	0.028132	0.023964	0.017489
674	ACADV_HUMAN	Isoform 2 of Very long-chain specific acyl-CoA dehydrogenase, mitochondrial OS=Homo sapiens GN=ACADVL	68 kDa	0.043805	0.037268	0.036259	0.037763
675	VAPB_HUMAN	Isoform 2 of Vesicle-associated membrane protein-associated protein B/C OS=Homo sapiens GN=VAPB	11 kDa	0	0	0.034373	0.02195
676	A16A1_HUMAN	Isoform 3 of Aldehyde dehydrogenase family 16 member A1 OS=Homo sapiens GN=ALDH16A1	80 kDa	0.0054832	0.012846	0	0.020255
677	BASI_HUMAN	Isoform 3 of Basigin OS=Homo sapiens GN=BSG	19 kDa	0.046794	0.061025	0.0096675	0.037041
678	CTL2_HUMAN	Isoform 3 of Choline transporter-like protein 2 OS=Homo sapiens GN=SLC44A2	80 kDa	0.029182	0.015256	0.0096675	0.026202
679	CLUS_HUMAN	Isoform 3 of Clusterin OS=Homo sapiens GN=CLU	32 kDa	0.0075143	0.031359	0.018629	0.0079309
680	COEA1_HUMAN	Isoform 3 of Collagen alpha-1(XIV) chain OS=Homo sapiens GN=COL14A1	183 kDa	0.27111	0.16982	0.27199	0.28688
681	COBL1_HUMAN	Isoform 3 of Cordon-bleu protein-like 1 OS=Homo sapiens GN=COBLL1	128 kDa	0.0052974	0	0	0.0018637
682	AL4A1_HUMAN	Isoform 3 of Delta-1-pyrroline-5-carboxylate dehydrogenase, mitochondrial OS=Homo sapiens GN=ALDH4A1	56 kDa	0.022074	0.012586	0.033232	0.023295
683	ERLEC_HUMAN	Isoform 3 of Endoplasmic reticulum lectin 1 OS=Homo sapiens GN=ERLEC1	52 kDa	0.0067089	0.0047004	0	0
684	FERM2_HUMAN	Isoform 3 of Fermitin family homolog 2 OS=Homo sapiens GN=FERMT2	79 kDa	0.0044629	0.0031267	0.0024767	0.011035
685	FHL1_HUMAN	Isoform 3 of Four and a half LIM domains protein 1 OS=Homo sapiens GN=FHL1	22 kDa	0.031839	0.011073	0.048147	0.044805
686	GDN_HUMAN	Isoform 3 of Glia-derived nexin OS=Homo sapiens GN=SERPINE2	45 kDa	0.010068	0	0.0041601	0.021252
687	GSLG1_HUMAN	Isoform 3 of Golgi apparatus protein 1 OS=Homo sapiens GN=GLG1	136 kDa	0.0060643	0.0072083	0.0078656	0.010938
688	HNRPK_HUMAN	Isoform 3 of Heterogeneous nuclear ribonucleoprotein K OS=Homo sapiens GN=HNRNPK	49 kDa	0.079549	0.021926	0.063765	0.081546
689	HCDH_HUMAN	Isoform 3 of Hydroxyacyl-coenzyme A dehydrogenase, mitochondrial OS=Homo sapiens GN=HADH	36 kDa	0	0.012979	0.015421	0.01313
690	KDEL2_HUMAN	Isoform 3 of KDEL motif-containing protein 2 OS=Homo sapiens GN=KDELC2	47 kDa	0.010068	0.005252	0.02496	0.021252
691	KTN1_HUMAN	Isoform 3 of Kinectin OS=Homo sapiens GN=KTN1	150 kDa	0.0015765	0.0016448	0.007179	0.0016639
692	ABD12_HUMAN	Isoform 3 of Monoacylglycerol lipase ABHD12 OS=Homo sapiens GN=ABHD12	41 kDa	0.0057192	0.011934	0.0047263	0.018109
693	NUP98_HUMAN	Isoform 3 of Nuclear pore complex protein Nup98-Nup96 OS=Homo sapiens GN=NUP98	98 kDa	0.0065921	0.004585	0.0054476	0.011596
694	NPM_HUMAN	Isoform 3 of Nucleophosmin OS=Homo sapiens GN=NPM1	28 kDa	0.0079495	0.016587	0.016492	0.01678
695	OLA1_HUMAN	Isoform 3 of Obg-like ATPase 1 OS=Homo sapiens GN=OLA1	31 kDa	0.0074062	0.015454	0.024482	0.0078168
696	AGM1_HUMAN	Isoform 3 of Phosphoacetylglucosamine mutase OS=Homo sapiens GN=PGM3	63 kDa	0	0.011306	0.0059701	0.0076248
697	PGM1_HUMAN	Isoform 3 of Phosphoglucomutase-1 OS=Homo sapiens GN=PGM1	40 kDa	0.019682	0.017655	0.025687	0.023814
698	PA1B2_HUMAN	Isoform 3 of Platelet-activating factor acetylhydrolase IB subunit beta OS=Homo sapiens GN=PAFAH1B2	15 kDa	0.031196	0	0.02578	0.032925
699	UN45A_HUMAN	Isoform 3 of Protein unc-45 homolog A OS=Homo sapiens GN=UNC45A	25 kDa	0	0	0.011417	0.0047826
700	SCFD1_HUMAN	Isoform 3 of Sec1 family domain-containing protein 1 OS=Homo sapiens GN=SCFD1	65 kDa	0.0053321	0.0018348	0	0.0018465
701	TRA2B_HUMAN	Isoform 3 of Transformer-2 protein homolog beta OS=Homo sapiens GN=TRA2B	22 kDa	0	0	0.018101	0
702	UGDH_HUMAN	Isoform 3 of UDP-glucose 6-dehydrogenase OS=Homo sapiens GN=UGDH	44 kDa	0.015559	0.010822	0.0085716	0
703	VINC_HUMAN	Isoform 3 of Vinculin OS=Homo sapiens GN=VCL	25 kDa	0.44023	0.29996	0.39822	0.27886
704	ACS2L_HUMAN	Isoform 4 of Acetyl-coenzyme A synthetase 2-like, mitochondrial OS=Homo sapiens GN=ACSS1	63 kDa	0.014323	0.014943	0	0.01705
705	AL7A1_HUMAN	Isoform 4 of Alpha-aminoadipic semialdehyde dehydrogenase OS=Homo sapiens GN=ALDH7A1	54 kDa	0.01431	0.019218	0.013558	0.0086576
706	ANO6_HUMAN	Isoform 4 of Anoctamin-6 OS=Homo sapiens GN=ANO6	108 kDa	0.022163	0.016186	0.012821	0.025731
707	XPO2_HUMAN	Isoform 4 of Exportin-2 OS=Homo sapiens GN=CSE1L	104 kDa	0.0078512	0.0070429	0.010208	0.0094997
708	ESYT2_HUMAN	Isoform 4 of Extended synaptotagmin-2 OS=Homo sapiens GN=ESYT2	59 kDa	0	0	0.0096858	0.0041235
709	FINC_HUMAN	Isoform 4 of Fibronectin OS=Homo sapiens GN=FN1	223 kDa	0.049134	0.029076	0.044366	0.11444
710	HP1B3_HUMAN	Isoform 4 of Heterochromatin protein 1-binding protein 3 OS=Homo sapiens GN=HP1BP3	15 kDa	0.35572	0.30687	0.12766	0.27739
711	HNRH3_HUMAN	Isoform 4 of Heterogeneous nuclear ribonucleoprotein H3 OS=Homo sapiens GN=HNRNPH3	22 kDa	0.0095764	0.039964	0.027616	0.030322
712	ITB1_HUMAN	Isoform 4 of Integrin beta-1 OS=Homo sapiens GN=ITGB1	91 kDa	0.094246	0.072104	0.085221	0.090213
713	MYOF_HUMAN	Isoform 4 of Myoferlin OS=Homo sapiens GN=MYOF	17 kDa	0.42465	0.18112	0.36699	0.31207
714	PLIN3_HUMAN	Isoform 4 of Perilipin-3 OS=Homo sapiens GN=PLIN3	46 kDa	0	0.01018	0.0040319	0
715	PRDX5_HUMAN	Isoform 4 of Peroxiredoxin-5, mitochondrial OS=Homo sapiens GN=PRDX5	13 kDa	0.065886	0.068738	0.088618	0.052153
716	ANFY1_HUMAN	Isoform 4 of Rabankyrin-5 OS=Homo sapiens GN=ANKFY1	133 kDa	0.00083159	0	0.004215	0
717	SRP68_HUMAN	Isoform 4 of Signal recognition particle subunit SRP68 OS=Homo sapiens GN=SRP68	66 kDa	0.0069913	0.007294	0	0.014673
718	SNX3_HUMAN	Isoform 4 of Sorting nexin-3 OS=Homo sapiens GN=SNX3	16 kDa	0	0	0.012153	0.023106
719	TCPH_HUMAN	Isoform 4 of T-complex protein 1 subunit eta OS=Homo sapiens GN=CCT7	50 kDa	0.018061	0.0071078	0.011194	0.011968
720	SEPT9_HUMAN	Isoform 5 of Septin-9 OS=Homo sapiens GN=SEPT9	65 kDa	0	0.00371	0.0029386	0.011259
721	ABHDB_HUMAN	Isoform 6 of Alpha/beta hydrolase domain-containing protein 11 OS=Homo sapiens GN=ABHD11	28 kDa	0.023941	0.024978	0.01319	0.025268
722	DAF_HUMAN	Isoform 6 of Complement decay-accelerating factor OS=Homo sapiens GN=CD55	56 kDa	0.0078435	0.0081831	0	0.0082783
723	ENTP1_HUMAN	Isoform 6 of Ectonucleoside triphosphate diphosphohydrolase 1 OS=Homo sapiens GN=ENTPD1	59 kDa	0.0039443	0.0041151	0	0.0083259
724	ITA6_HUMAN	Isoform 7 of Integrin alpha-6 OS=Homo sapiens GN=ITGA6	107 kDa	0.033476	0.020265	0.028536	0.038775
725	CSF2R_HUMAN	Isoform 8 of Granulocyte-macrophage colony-stimulating factor receptor subunit alpha OS=Homo sapiens GN=CSF2RA	31 kDa	0	0.01609	0	0.024416
726	VGFR1_HUMAN	Isoform 8 of Vascular endothelial growth factor receptor 1 OS=Homo sapiens GN=FLT1	41 kDa	0.057034	0.071404	0.075412	0.093235
727	ROA2_HUMAN	Isoform A2 of Heterogeneous nuclear ribonucleoproteins A2/B1 OS=Homo sapiens GN=HNRNPA2B1	36 kDa	0.027236	0.056694	0.054886	0.038236
728	MPCP_HUMAN	Isoform B of Phosphate carrier protein, mitochondrial OS=Homo sapiens GN=SLC25A3	40 kDa	0.057034	0.044575	0.042419	0.075313
729	RAC1_HUMAN	Isoform B of Ras-related C3 botulinum toxin substrate 1 OS=Homo sapiens GN=RAC1	23 kDa	0.04879	0.056083	0.044435	0.041195
730	ITB3_HUMAN	Isoform Beta-3C of Integrin beta-3 OS=Homo sapiens GN=ITGB3	87 kDa	0.0026262	0	0.0021702	0.0055435
731	ITB4_HUMAN	Isoform Beta-4E of Integrin beta-4 OS=Homo sapiens GN=ITGB4	107 kDa	0.014904	0.0044566	0.015885	0.0090169
732	IDH3B_HUMAN	Isoform C of Isocitrate dehydrogenase [NAD] subunit beta, mitochondrial OS=Homo sapiens GN=IDH3B	26 kDa	0	0	0.014605	0.0093264
733	PGS2_HUMAN	Isoform D of Decorin OS=Homo sapiens GN=DCN	19 kDa	0.01197	0.012489	0.05451	0.037902
734	PECA1_HUMAN	Isoform Delta14 of Platelet endothelial cell adhesion molecule OS=Homo sapiens GN=PECAM1	80 kDa	0.081581	0.058231	0.061577	0.043858
735	FCG2B_HUMAN	Isoform IIB2 of Low affinity immunoglobulin gamma Fc region receptor II-b OS=Homo sapiens GN=FCGR2B	32 kDa	0.0034607	0.011007	0	0.0074676
736	KNG1_HUMAN	Isoform LMW of Kininogen-1 OS=Homo sapiens GN=KNG1	48 kDa	0.012002	0.025153	0.013988	0.025446
737	1433B_HUMAN	Isoform Short of 14-3-3 protein beta/alpha OS=Homo sapiens GN=YWHAB	28 kDa	0.033753	0.030734	0.052227	0.031069
738	INSR_HUMAN	Isoform Short of Insulin receptor OS=Homo sapiens GN=INSR	155 kDa	0.0015029	0	0.0024839	0.0031724
739	COMT_HUMAN	Isoform Soluble of Catechol O-methyltransferase OS=Homo sapiens GN=COMT	24 kDa	0.046582	0.058319	0.023097	0.029499
740	J3KR24_HUMAN	Isoleucine--tRNA ligase, cytoplasmic OS=Homo sapiens GN=IARS PE=1 SV=1	132 kDa	0.0017873	0	0.0036771	0.0037727
741	B7ZKJ8_HUMAN	ITIH4 protein OS=Homo sapiens GN=ITIH4 PE=1 SV=1	104 kDa	0.033031	0.032164	0.024548	0.023241
742	KHDR1_HUMAN	KH domain-containing, RNA-binding, signal transduction-associated protein 1 OS=Homo sapiens GN=KHDRBS1 PE=1 SV=1	48 kDa	0.0092954	0	0	0.0049053
743	E7ER44_HUMAN	Lactotransferrin OS=Homo sapiens GN=LTF PE=1 SV=1	78 kDa	0.10754	0.068238	0.038501	0.092079
744	LMNB1_HUMAN	Lamin-B1 OS=Homo sapiens GN=LMNB1 PE=1 SV=2	66 kDa	0.007027	0.0073313	0.0029035	0.011125
745	LAMA2_HUMAN	Laminin subunit alpha-2 OS=Homo sapiens GN=LAMA2 PE=1 SV=4	344 kDa	0.031992	0.020979	0.022612	0.032358
746	G3XAI2_HUMAN	Laminin subunit beta-1 OS=Homo sapiens GN=LAMB1 PE=1 SV=1	200 kDa	0.036376	0.023174	0.025381	0.025799
747	LAMC1_HUMAN	Laminin subunit gamma-1 OS=Homo sapiens GN=LAMC1 PE=1 SV=3	178 kDa	0.051783	0.038716	0.047025	0.04859
748	LAT4_HUMAN	Large neutral amino acids transporter small subunit 4 OS=Homo sapiens GN=SLC43A2 PE=1 SV=1	63 kDa	0.016244	0.0056962	0.0044544	0.0076382
749	LGMN_HUMAN	Legumain OS=Homo sapiens GN=LGMN PE=1 SV=1	49 kDa	0.004755	0.024805	0.011788	0.0050186
750	LPPRC_HUMAN	Leucine-rich PPR motif-containing protein, mitochondrial OS=Homo sapiens GN=LRPPRC PE=1 SV=3	158 kDa	0.005908	0.0030819	0.0036617	0.0046766
751	LRC47_HUMAN	Leucine-rich repeat-containing protein 47 OS=Homo sapiens GN=LRRC47 PE=1 SV=1	63 kDa	0.0070632	0.007369	0.005837	0
752	LRC59_HUMAN	Leucine-rich repeat-containing protein 59 OS=Homo sapiens GN=LRRC59 PE=1 SV=1	35 kDa	0.0067066	0.041982	0.038796	0.028314
753	SYLC_HUMAN	Leucine--tRNA ligase, cytoplasmic OS=Homo sapiens GN=LARS PE=1 SV=2	134 kDa	0	0	0.0036021	0
754	LCAP_HUMAN	Leucyl-cystinyl aminopeptidase OS=Homo sapiens GN=LNPEP PE=1 SV=3	117 kDa	0.018078	0.023053	0.02324	0.026525
755	LRP2_HUMAN	Low-density lipoprotein receptor-related protein 2 OS=Homo sapiens GN=LRP2 PE=1 SV=3	522 kDa	0.0004423	0.0011577	0.0014621	0.0037346
756	LUM_HUMAN	Lumican OS=Homo sapiens GN=LUM PE=1 SV=2	38 kDa	0.25286	0.11127	0.080543	0.20573
757	MBOA5_HUMAN	Lysophospholipid acyltransferase 5 OS=Homo sapiens GN=LPCAT3 PE=1 SV=1	56 kDa	0.0042278	0.0044108	0.0069876	0.0044621
758	LYAG_HUMAN	Lysosomal alpha-glucosidase OS=Homo sapiens GN=GAA PE=1 SV=4	105 kDa	0.0097088	0.013538	0.007149	0.0091305
759	LAMP1_HUMAN	Lysosome-associated membrane glycoprotein 1 OS=Homo sapiens GN=LAMP1 PE=1 SV=3	45 kDa	0.10369	0.11062	0.081521	0.11453
760	F8VV32_HUMAN	Lysozyme C OS=Homo sapiens GN=LYZ PE=1 SV=1	11 kDa	0.039595	0.041309	0.049081	0.052476
761	MROH5_HUMAN	Maestro heat-like repeat family member 5 OS=Homo sapiens GN=MROH5 PE=2 SV=2	149 kDa	0	0	0.001923	0
762	MAGT1_HUMAN	Magnesium transporter protein 1 OS=Homo sapiens GN=MAGT1 PE=1 SV=1	38 kDa	0.055314	0.035324	0.05079	0.048725
763	MVP_HUMAN	Major vault protein OS=Homo sapiens GN=MVP PE=1 SV=4	99 kDa	0	0	0.0047436	0
764	MDHC_HUMAN	Malate dehydrogenase, cytoplasmic OS=Homo sapiens GN=MDH1 PE=1 SV=4	36 kDa	0.024658	0.022567	0.025471	0.019519
765	MDHM_HUMAN	Malate dehydrogenase, mitochondrial OS=Homo sapiens GN=MDH2 PE=1 SV=3	36 kDa	0.10356	0.12387	0.16355	0.12544
766	F5H1S8_HUMAN	Malectin (Fragment) OS=Homo sapiens GN=MLEC PE=1 SV=1	17 kDa	0.028204	0	0.011654	0
767	MA1C1_HUMAN	Mannosyl-oligosaccharide 1,2-alpha-mannosidase IC OS=Homo sapiens GN=MAN1C1 PE=2 SV=1	71 kDa	0.013073	0.017048	0	0.017247
768	AOC3_HUMAN	Membrane primary amine oxidase OS=Homo sapiens GN=AOC3 PE=1 SV=3	85 kDa	0.029683	0.011261	0.03345	0.03696
769	PGRC1_HUMAN	Membrane-associated progesterone receptor component 1 OS=Homo sapiens GN=PGRMC1 PE=1 SV=3	22 kDa	0	0	0.012998	0.011144
770	PGRC2_HUMAN	Membrane-associated progesterone receptor component 2 OS=Homo sapiens GN=PGRMC2 PE=1 SV=1	24 kDa	0.027699	0.019265	0.0076299	0.0097447
771	C9JW74_HUMAN	Mesoderm-specific transcript homolog protein OS=Homo sapiens GN=MEST PE=4 SV=1	34 kDa	0.024421	0.021771	0.022993	0.014683
772	TIMP3_HUMAN	Metalloproteinase inhibitor 3 OS=Homo sapiens GN=TIMP3 PE=1 SV=2	24 kDa	0.0097579	0	0.0041156	0.020598
773	C9JRZ6_HUMAN	MICOS complex subunit MIC19 OS=Homo sapiens GN=CHCHD3 PE=1 SV=1	27 kDa	0.017749	0.0092589	0.014668	0
774	FIS1_HUMAN	Mitochondrial fission 1 protein OS=Homo sapiens GN=FIS1 PE=1 SV=2	17 kDa	0	0.014132	0.022388	0.014296
775	RAE1L_HUMAN	mRNA export factor OS=Homo sapiens GN=RAE1 PE=1 SV=1	41 kDa	0	0	0.0046236	0.01181
776	I3L4X2_HUMAN	Multidrug resistance-associated protein 1 (Fragment) OS=Homo sapiens GN=ABCC1 PE=1 SV=1	161 kDa	0.0028596	0	0	0.0015091
777	MMRN1_HUMAN	Multimerin-1 OS=Homo sapiens GN=MMRN1 PE=1 SV=3	138 kDa	0.0033533	0.0017492	0.0027711	0
778	MMRN2_HUMAN	Multimerin-2 OS=Homo sapiens GN=MMRN2 PE=1 SV=2	104 kDa	0.0021696	0.0022635	0.0053787	0
779	MYLK_HUMAN	Myosin light chain kinase, smooth muscle OS=Homo sapiens GN=MYLK PE=1 SV=4	211 kDa	0.0010757	0	0.0026669	0.0011354
780	DDAH2_HUMAN	N(G),N(G)-dimethylarginine dimethylaminohydrolase 2 OS=Homo sapiens GN=DDAH2 PE=1 SV=1	30 kDa	0.0072243	0.0075371	0.01194	0.0076248
781	NHRF1_HUMAN	Na(+)/H(+) exchange regulatory cofactor NHE-RF1 OS=Homo sapiens GN=SLC9A3R1 PE=1 SV=4	39 kDa	0.014315	0.018001	0.0095054	0.0090357
782	NDUA9_HUMAN	NADH dehydrogenase [ubiquinone] 1 alpha subcomplex subunit 9, mitochondrial OS=Homo sapiens GN=NDUFA9 PE=1 SV=2	43 kDa	0.010923	0.0056978	0.022566	0.0057641
783	NDUS3_HUMAN	NADH dehydrogenase [ubiquinone] iron-sulfur protein 3, mitochondrial OS=Homo sapiens GN=NDUFS3 PE=1 SV=1	30 kDa	0	0.0081366	0.019335	0
784	NB5R1_HUMAN	NADH-cytochrome b5 reductase 1 OS=Homo sapiens GN=CYB5R1 PE=1 SV=1	34 kDa	0.027002	0.056343	0.066943	0.049874
785	NB5R3_HUMAN	NADH-cytochrome b5 reductase 3 OS=Homo sapiens GN=CYB5R3 PE=1 SV=3	34 kDa	0.020372	0.014273	0.016958	0.028878
786	B4DJ81_HUMAN	NADH-ubiquinone oxidoreductase 75 kDa subunit, mitochondrial OS=Homo sapiens GN=NDUFS1 PE=1 SV=1	67 kDa	0.005018	0.0070313	0	0.0035566
787	NCPR_HUMAN	NADPH--cytochrome P450 reductase OS=Homo sapiens GN=POR PE=1 SV=2	77 kDa	0.034941	0.025327	0	0.032098
788	NEP_HUMAN	Neprilysin OS=Homo sapiens GN=MME PE=1 SV=2	86 kDa	0	0	0.0045373	0
789	AHNK_HUMAN	Neuroblast differentiation-associated protein AHNAK OS=Homo sapiens GN=AHNAK PE=1 SV=2	629 kDa	0.0076904	0.0045555	0.0086662	0.0073704
790	NPC1_HUMAN	Niemann-Pick C1 protein OS=Homo sapiens GN=NPC1 PE=1 SV=2	142 kDa	0.0032221	0.0033616	0.0039941	0.0051011
791	NOS3_HUMAN	Nitric oxide synthase, endothelial OS=Homo sapiens GN=NOS3 PE=1 SV=3	133 kDa	0.012818	0.0035712	0.009208	0.0072255
792	NU107_HUMAN	Nuclear pore complex protein Nup107 OS=Homo sapiens GN=NUP107 PE=1 SV=1	106 kDa	0.0066776	0.0046445	0.0036789	0.0046985
793	NU153_HUMAN	Nuclear pore complex protein Nup153 OS=Homo sapiens GN=NUP153 PE=1 SV=2	154 kDa	0.029313	0.016735	0.023095	0.019872
794	NU205_HUMAN	Nuclear pore complex protein Nup205 OS=Homo sapiens GN=NUP205 PE=1 SV=3	228 kDa	0.0097327	0	0.0042283	0.00055235
795	NU214_HUMAN	Nuclear pore complex protein Nup214 OS=Homo sapiens GN=NUP214 PE=1 SV=2	214 kDa	0.027102	0.013866	0.020768	0.019755
796	M0QXN5_HUMAN	Nuclear pore glycoprotein p62 OS=Homo sapiens GN=NUP62 PE=1 SV=1	46 kDa	0.043806	0.026447	0.024758	0.019489
797	NUCL_HUMAN	Nucleolin OS=Homo sapiens GN=NCL PE=1 SV=3	77 kDa	0.0057998	0.0060509	0.0071893	0.015303
798	H7BYF2_HUMAN	Nucleoporin p58/p45 (Fragment) OS=Homo sapiens GN=NUPL1 PE=1 SV=1	53 kDa	0.032209	0.016848	0.015048	0.010604
799	TPR_HUMAN	Nucleoprotein TPR OS=Homo sapiens GN=TPR PE=1 SV=3	267 kDa	0.016129	0.0077188	0.012946	0.0096455
800	OSTF1_HUMAN	Osteoclast-stimulating factor 1 OS=Homo sapiens GN=OSTF1 PE=1 SV=2	24 kDa	0.019242	0.010038	0.0079508	0.010154
801	PPT1_HUMAN	Palmitoyl-protein thioesterase 1 OS=Homo sapiens GN=PPT1 PE=1 SV=1	34 kDa	0.003291	0	0.011121	0
802	PAPP1_HUMAN	Pappalysin-1 OS=Homo sapiens GN=PAPPA PE=1 SV=3	181 kDa	0.063274	0.045538	0.060099	0.062774
803	PSPC1_HUMAN	Paraspeckle component 1 OS=Homo sapiens GN=PSPC1 PE=1 SV=1	59 kDa	0.0078735	0	0.0032533	0
804	PPIB_HUMAN	Peptidyl-prolyl cis-trans isomerase B OS=Homo sapiens GN=PPIB PE=1 SV=2	24 kDa	0.057192	0.1244	0.14179	0.12564
805	FKBP3_HUMAN	Peptidyl-prolyl cis-trans isomerase FKBP3 OS=Homo sapiens GN=FKBP3 PE=1 SV=1	25 kDa	0	0	0.015192	0
806	PXDN_HUMAN	Peroxidasin homolog OS=Homo sapiens GN=PXDN PE=1 SV=2	165 kDa	0.011137	0.0058095	0.012655	0.0058771
807	PRDX6_HUMAN	Peroxiredoxin-6 OS=Homo sapiens GN=PRDX6 PE=1 SV=3	25 kDa	0.069037	0.11508	0.083554	0.077609
808	SYFA_HUMAN	Phenylalanine--tRNA ligase alpha subunit OS=Homo sapiens GN=FARSA PE=1 SV=3	58 kDa	0.004053	0.008457	0.013397	0.0085554
809	SYFB_HUMAN	Phenylalanine--tRNA ligase beta subunit OS=Homo sapiens GN=FARSB PE=1 SV=3	66 kDa	0.013983	0	0.0057775	0.018447
810	PEBP1_HUMAN	Phosphatidylethanolamine-binding protein 1 OS=Homo sapiens GN=PEBP1 PE=1 SV=3	21 kDa	0.033031	0.034461	0.031751	0.034862
811	J3KN10_HUMAN	Phosphatidylinositol 4-kinase alpha OS=Homo sapiens GN=PI4KA PE=1 SV=1	237 kDa	0.0068565	0.0010219	0.00080945	0.0041352
812	EGFLA_HUMAN	Pikachurin OS=Homo sapiens GN=EGFLAM PE=1 SV=2	111 kDa	0.028343	0.0084487	0.02093	0.017094
813	IPSP_HUMAN	Plasma serine protease inhibitor OS=Homo sapiens GN=SERPINA5 PE=1 SV=3	46 kDa	0	0.0079831	0.0083816	0
814	PLVAP_HUMAN	Plasmalemma vesicle-associated protein OS=Homo sapiens GN=PLVAP PE=2 SV=1	51 kDa	0.0069366	0	0.0095838	0
815	PLMN_HUMAN	Plasminogen OS=Homo sapiens GN=PLG PE=1 SV=2	91 kDa	0.0025419	0	0.0063017	0.0026828
816	CD36_HUMAN	Platelet glycoprotein 4 OS=Homo sapiens GN=CD36 PE=1 SV=2	53 kDa	0.01522	0.004551	0.0036048	0.013707
817	GI24_HUMAN	Platelet receptor Gi24 OS=Homo sapiens GN=C10orf54 PE=1 SV=3	34 kDa	0.0066203	0.006907	0	0.013975
818	PTRF_HUMAN	Polymerase I and transcript release factor OS=Homo sapiens GN=PTRF PE=1 SV=1	43 kDa	0.010559	0.024737	0.013088	0.0082943
819	PRAF3_HUMAN	PRA1 family protein 3 OS=Homo sapiens GN=ARL6IP5 PE=1 SV=1	22 kDa	0	0	0.031207	0.011295
820	DDX23_HUMAN	Probable ATP-dependent RNA helicase DDX23 OS=Homo sapiens GN=DDX23 PE=1 SV=3	96 kDa	0.0050218	0.0026196	0.0041499	0.0026501
821	GT251_HUMAN	Procollagen galactosyltransferase 1 OS=Homo sapiens GN=COLGALT1 PE=1 SV=1	72 kDa	0.0066203	0.0034535	0	0
822	PROF1_HUMAN	Profilin-1 OS=Homo sapiens GN=PFN1 PE=1 SV=2	15 kDa	0.073533	0.076717	0.097227	0.054504
823	PDC6I_HUMAN	Programmed cell death 6-interacting protein OS=Homo sapiens GN=PDCD6IP PE=1 SV=1	96 kDa	0.0071161	0.0086397	0.0068404	0.018805
824	PHB_HUMAN	Prohibitin OS=Homo sapiens GN=PHB PE=1 SV=1	30 kDa	0.052987	0.071076	0.071872	0.087881
825	PRELP_HUMAN	Prolargin OS=Homo sapiens GN=PRELP PE=1 SV=1	44 kDa	0.026949	0.014008	0.022271	0.017066
826	PA2G4_HUMAN	Proliferation-associated protein 2G4 OS=Homo sapiens GN=PA2G4 PE=1 SV=3	44 kDa	0.010451	0.005452	0	0.0055154
827	LRP1_HUMAN	Prolow-density lipoprotein receptor-related protein 1 OS=Homo sapiens GN=LRP1 PE=1 SV=2	505 kDa	0.047567	0.03946	0.03182	0.062838
828	FPRP_HUMAN	Prostaglandin F2 receptor negative regulator OS=Homo sapiens GN=PTGFRN PE=1 SV=2	99 kDa	0.0023423	0	0.0038714	0.0024722
829	ADRM1_HUMAN	Proteasomal ubiquitin receptor ADRM1 OS=Homo sapiens GN=ADRM1 PE=1 SV=2	42 kDa	0	0	0.008361	0
830	PSME2_HUMAN	Proteasome activator complex subunit 2 OS=Homo sapiens GN=PSME2 PE=1 SV=4	27 kDa	0.0086147	0.017976	0.017724	0.022627
831	G3V295_HUMAN	Proteasome subunit alpha type OS=Homo sapiens GN=PSMA6 PE=1 SV=1	23 kDa	0	0.021163	0.0083816	0
832	PSB4_HUMAN	Proteasome subunit beta type-4 OS=Homo sapiens GN=PSMB4 PE=1 SV=4	29 kDa	0.007799	0.0081366	0.016046	0.0082313
833	PSB6_HUMAN	Proteasome subunit beta type-6 OS=Homo sapiens GN=PSMB6 PE=1 SV=4	25 kDa	0.0086147	0.0089878	0.014238	0.027277
834	AMBP_HUMAN	Protein AMBP OS=Homo sapiens GN=AMBP PE=1 SV=1	39 kDa	0.011698	0.012205	0.019335	0.01852
835	G3V325_HUMAN	Protein ATP5J2-PTCD1 OS=Homo sapiens GN=ATP5J2-PTCD1 PE=4 SV=1	84 kDa	0.0027489	0.0057358	0.0045433	0.0058026
836	Q86UY0_HUMAN	Protein BLOC1S5-TXNDC5 OS=Homo sapiens GN=TXNDC5 PE=2 SV=1	40 kDa	0.017158	0.026904	0.028358	0.030319
837	PDIA4_HUMAN	Protein disulfide-isomerase A4 OS=Homo sapiens GN=PDIA4 PE=1 SV=2	73 kDa	0.019222	0.016652	0	0.033691
838	PDIA5_HUMAN	Protein disulfide-isomerase A5 OS=Homo sapiens GN=PDIA5 PE=1 SV=1	60 kDa	0	0	0.0065567	0.004187
839	PARK7_HUMAN	Protein DJ-1 OS=Homo sapiens GN=PARK7 PE=1 SV=2	20 kDa	0.032681	0.045462	0.045012	0.040111
840	LMAN1_HUMAN	Protein ERGIC-53 OS=Homo sapiens GN=LMAN1 PE=1 SV=2	58 kDa	0.0080742	0.0084238	0	0.0085218
841	FA49B_HUMAN	Protein FAM49B OS=Homo sapiens GN=FAM49B PE=1 SV=1	37 kDa	0	0	0.010503	0.006707
842	PACN3_HUMAN	Protein kinase C and casein kinase substrate in neurons protein 3 OS=Homo sapiens GN=PACSIN3 PE=1 SV=2	48 kDa	0.021799	0.0050662	0.0040129	0
843	S10AB_HUMAN	Protein S100-A11 OS=Homo sapiens GN=S100A11 PE=1 SV=2	12 kDa	0	0.061374	0.073088	0.020696
844	S10A8_HUMAN	Protein S100-A8 OS=Homo sapiens GN=S100A8 PE=1 SV=1	11 kDa	0.022139	0.046195	0	0.023366
845	S100P_HUMAN	Protein S100-P OS=Homo sapiens GN=S100P PE=1 SV=2	10 kDa	0.15171	0.067834	0.12537	0.11437
846	SC61B_HUMAN	Protein transport protein Sec61 subunit beta OS=Homo sapiens GN=SEC61B PE=1 SV=2	10 kDa	0.021447	0.022376	0.035447	0
847	H7BY58_HUMAN	Protein-L-isoaspartate O-methyltransferase OS=Homo sapiens GN=PCMT1 PE=1 SV=1	30 kDa	0	0.022532	0.014811	0.0075981
848	IF2GL_HUMAN	Putative eukaryotic translation initiation factor 2 subunit 3-like protein OS=Homo sapiens GN=EIF2S3L PE=5 SV=2	51 kDa	0.013086	0.0022352	0.0089746	0
849	DHX15_HUMAN	Putative pre-mRNA-splicing factor ATP-dependent RNA helicase DHX15 OS=Homo sapiens GN=DHX15 PE=1 SV=2	91 kDa	0.016806	0.014837	0.012841	0.0082002
850	CAF17_HUMAN	Putative transferase CAF17, mitochondrial OS=Homo sapiens GN=IBA57 PE=1 SV=1	38 kDa	0.0057835	0.0060339	0.0095588	0
851	UE2NL_HUMAN	Putative ubiquitin-conjugating enzyme E2 N-like OS=Homo sapiens GN=UBE2NL PE=1 SV=1	17 kDa	0.013457	0.028079	0.011121	0.014203
852	PYC_HUMAN	Pyruvate carboxylase, mitochondrial OS=Homo sapiens GN=PC PE=1 SV=2	130 kDa	0.0034956	0.003647	0.0043331	0.0018447
853	ODPB_HUMAN	Pyruvate dehydrogenase E1 component subunit beta, mitochondrial OS=Homo sapiens GN=PDHB PE=1 SV=3	39 kDa	0.017205	0.035901	0.028437	0.018159
854	RAIN_HUMAN	Ras-interacting protein 1 OS=Homo sapiens GN=RASIP1 PE=1 SV=1	103 kDa	0.0085521	0.012249	0.0088342	0.011283
855	H3BSC1_HUMAN	Ras-related protein Rab-11A OS=Homo sapiens GN=RAB11A PE=1 SV=1	22 kDa	0.031196	0.043395	0.060153	0.010975
856	RAB5C_HUMAN	Ras-related protein Rab-5C OS=Homo sapiens GN=RAB5C PE=1 SV=2	23 kDa	0.038128	0.024774	0.047263	0.01006
857	RAB7A_HUMAN	Ras-related protein Rab-7a OS=Homo sapiens GN=RAB7A PE=1 SV=1	23 kDa	0.074707	0.093395	0.086221	0.094481
858	RAP2B_HUMAN	Ras-related protein Rap-2b OS=Homo sapiens GN=RAP2B PE=1 SV=1	21 kDa	0.011251	0	0.0047453	0.023749
859	RDH13_HUMAN	Retinol dehydrogenase 13 OS=Homo sapiens GN=RDH13 PE=1 SV=2	36 kDa	0.021703	0.019469	0.015421	0.019695
860	GDIR1_HUMAN	Rho GDP-dissociation inhibitor 1 OS=Homo sapiens GN=ARHGDIA PE=1 SV=3	23 kDa	0.010093	0.042119	0.037446	0
861	RHG01_HUMAN	Rho GTPase-activating protein 1 OS=Homo sapiens GN=ARHGAP1 PE=1 SV=1	50 kDa	0	0	0.0077516	0
862	ROCK1_HUMAN	Rho-associated protein kinase 1 OS=Homo sapiens GN=ROCK1 PE=1 SV=1	158 kDa	0.0060825	0.0015865	0.0025133	0.0048148
863	ROCK2_HUMAN	Rho-associated protein kinase 2 OS=Homo sapiens GN=ROCK2 PE=1 SV=4	161 kDa	0.0014834	0	0.00062565	0
864	RPIA_HUMAN	Ribose-5-phosphate isomerase OS=Homo sapiens GN=RPIA PE=1 SV=3	33 kDa	0.0066203	0.006907	0.010942	0
865	J3KTE4_HUMAN	Ribosomal protein L19 OS=Homo sapiens GN=RPL19 PE=1 SV=1	23 kDa	0.021226	0.033218	0.030788	0.011201
866	SBDS_HUMAN	Ribosome maturation protein SBDS OS=Homo sapiens GN=SBDS PE=1 SV=4	29 kDa	0.016471	0	0.0068059	0
867	B0QYK0_HUMAN	RNA-binding protein EWS OS=Homo sapiens GN=EWSR1 PE=1 SV=1	65 kDa	0.01999	0.020855	0.0082596	0.014065
868	FBRL_HUMAN	rRNA 2'-O-methyltransferase fibrillarin OS=Homo sapiens GN=FBL PE=1 SV=2	34 kDa	0.012828	0.0066918	0.015902	0.013539
869	SCPDL_HUMAN	Saccharopine dehydrogenase-like oxidoreductase OS=Homo sapiens GN=SCCPDH PE=1 SV=1	47 kDa	0.0047994	0.0050072	0.011898	0
870	SBP1_HUMAN	Selenium-binding protein 1 OS=Homo sapiens GN=SELENBP1 PE=1 SV=2	52 kDa	0.026173	0.013653	0.021629	0.0092079
871	SEM3B_HUMAN	Semaphorin-3B OS=Homo sapiens GN=SEMA3B PE=2 SV=1	83 kDa	0.0027489	0.0028679	0	0.010188
872	J3KTL2_HUMAN	Serine/arginine-rich-splicing factor 1 OS=Homo sapiens GN=SRSF1 PE=1 SV=1	28 kDa	0.008138	0.016981	0.020176	0.012786
873	PP1B_HUMAN	Serine/threonine-protein phosphatase PP1-beta catalytic subunit OS=Homo sapiens GN=PPP1CB PE=1 SV=3	37 kDa	0.012593	0.029502	0.020705	0.0032469
874	Q5T5C7_HUMAN	Serine--tRNA ligase, cytoplasmic OS=Homo sapiens GN=SARS PE=1 SV=1	61 kDa	0.0076826	0.0040076	0.0063488	0.0081084
875	TRFE_HUMAN	Serotransferrin OS=Homo sapiens GN=TF PE=1 SV=3	77 kDa	0.12389	0.16149	0.0097506	0.1897
876	SPB6_HUMAN	Serpin B6 OS=Homo sapiens GN=SERPINB6 PE=1 SV=3	43 kDa	0.0054759	0.011426	0.018101	0.0057794
877	SERPH_HUMAN	Serpin H1 OS=Homo sapiens GN=SERPINH1 PE=1 SV=2	46 kDa	0.024628	0.041111	0.044776	0.031192
878	SAMP_HUMAN	Serum amyloid P-component OS=Homo sapiens GN=APCS PE=1 SV=2	25 kDa	0.0092328	0.0096326	0.01526	0.029234
879	SIAS_HUMAN	Sialic acid synthase OS=Homo sapiens GN=NANS PE=1 SV=2	40 kDa	0	0.0059835	0.014218	0
880	SFXN1_HUMAN	Sideroflexin-1 OS=Homo sapiens GN=SFXN1 PE=1 SV=4	36 kDa	0.025577	0.020013	0.021136	0.0032973
881	SFXN3_HUMAN	Sideroflexin-3 OS=Homo sapiens GN=SFXN3 PE=1 SV=2	36 kDa	0.019005	0.013219	0.023505	0.026745
882	E9PI68_HUMAN	Signal peptidase complex subunit 2 OS=Homo sapiens GN=SPCS2 PE=1 SV=1	29 kDa	0	0	0.013241	0.0084555
883	SRP14_HUMAN	Signal recognition particle 14 kDa protein OS=Homo sapiens GN=SRP14 PE=1 SV=2	15 kDa	0.015139	0.031589	0.018636	0.015978
884	SRP72_HUMAN	Signal recognition particle subunit SRP72 OS=Homo sapiens GN=SRP72 PE=1 SV=3	75 kDa	0.019911	0.025554	0.0025357	0.024252
885	K7EK35_HUMAN	Signal transducer and activator of transcription OS=Homo sapiens GN=STAT5A PE=1 SV=1	87 kDa	0.0026985	0.0056306	0.010058	0.0028481
886	RUXE_HUMAN	Small nuclear ribonucleoprotein E OS=Homo sapiens GN=SNRPE PE=1 SV=1	11 kDa	0.089518	0.046697	0.055483	0
887	SMD1_HUMAN	Small nuclear ribonucleoprotein Sm D1 OS=Homo sapiens GN=SNRPD1 PE=1 SV=1	13 kDa	0.017302	0.072204	0.07149	0.036522
888	SC5A6_HUMAN	Sodium-dependent multivitamin transporter OS=Homo sapiens GN=SLC5A6 PE=2 SV=2	69 kDa	0.0097272	0.0067656	0.010718	0.0068443
889	S12A9_HUMAN	Solute carrier family 12 member 9 OS=Homo sapiens GN=SLC12A9 PE=1 SV=1	96 kDa	0.0089616	0.0070506	0.010219	0.0071326
890	GTR1_HUMAN	Solute carrier family 2, facilitated glucose transporter member 1 OS=Homo sapiens GN=SLC2A1 PE=1 SV=2	54 kDa	0.31991	0.32063	0.23304	0.32007
891	SNX1_HUMAN	Sorting nexin-1 OS=Homo sapiens GN=SNX1 PE=1 SV=3	59 kDa	0	0	0	0.0083259
892	U2AF1_HUMAN	Splicing factor U2AF 35 kDa subunit OS=Homo sapiens GN=U2AF1 PE=1 SV=3	28 kDa	0	0	0.010561	0.013478
893	SND1_HUMAN	Staphylococcal nuclease domain-containing protein 1 OS=Homo sapiens GN=SND1 PE=1 SV=1	102 kDa	0.019158	0.012962	0.014004	0.010773
894	STS_HUMAN	Steryl-sulfatase OS=Homo sapiens GN=STS PE=1 SV=2	65 kDa	0.028253	0.036845	0.043777	0.018637
895	GRP75_HUMAN	Stress-70 protein, mitochondrial OS=Homo sapiens GN=HSPA9 PE=1 SV=2	74 kDa	0.027291	0.028472	0	0.023966
896	STIP1_HUMAN	Stress-induced-phosphoprotein 1 OS=Homo sapiens GN=STIP1 PE=1 SV=1	63 kDa	0.0038743	0	0	0
897	SUCA_HUMAN	Succinyl-CoA ligase [ADP/GDP-forming] subunit alpha, mitochondrial OS=Homo sapiens GN=SUCLG1 PE=1 SV=4	36 kDa	0	0	0.0098351	0.012561
898	SUCB2_HUMAN	Succinyl-CoA ligase [GDP-forming] subunit beta, mitochondrial OS=Homo sapiens GN=SUCLG2 PE=1 SV=2	47 kDa	0.0023311	0.0099448	0.019693	0
899	S26A2_HUMAN	Sulfate transporter OS=Homo sapiens GN=SLC26A2 PE=1 SV=2	82 kDa	0.031949	0.026109	0.017244	0.024961
900	QSOX1_HUMAN	Sulfhydryl oxidase 1 OS=Homo sapiens GN=QSOX1 PE=1 SV=3	83 kDa	0.0055125	0	0.010273	0.0087272
901	ST1A1_HUMAN	Sulfotransferase 1A1 OS=Homo sapiens GN=SULT1A1 PE=1 SV=3	34 kDa	0	0	0.0085917	0
902	SAE2_HUMAN	SUMO-activating enzyme subunit 2 OS=Homo sapiens GN=UBA2 PE=1 SV=2	71 kDa	0.0032171	0.0033564	0.0039602	0.0067908
903	Q5T8U5_HUMAN	Surfeit 4 OS=Homo sapiens GN=SURF4 PE=1 SV=1	21 kDa	0.09397	0.034646	0.04107	0.046733
904	SYCY2_HUMAN	Syncytin-2 OS=Homo sapiens GN=ERVFRD-1 PE=1 SV=1	60 kDa	0	0	0.0063252	0
905	STX11_HUMAN	Syntaxin-11 OS=Homo sapiens GN=STX11 PE=2 SV=1	33 kDa	0	0.0074846	0	0.015143
906	B1AJQ6_HUMAN	Syntaxin-12 (Fragment) OS=Homo sapiens GN=STX12 PE=1 SV=2	25 kDa	0.01426	0.0049069	0.0079138	0
907	STX7_HUMAN	Syntaxin-7 OS=Homo sapiens GN=STX7 PE=1 SV=4	30 kDa	0	0.028733	0	0.0083259
908	TADBP_HUMAN	TAR DNA-binding protein 43 OS=Homo sapiens GN=TARDBP PE=1 SV=1	45 kDa	0.0099465	0.010377	0.0082197	0
909	F5GXC5_HUMAN	T-cell immunomodulatory protein OS=Homo sapiens GN=ITFG1 PE=4 SV=1	52 kDa	0.0044373	0.0046295	0.0073339	0
910	TCPA_HUMAN	T-complex protein 1 subunit alpha OS=Homo sapiens GN=TCP1 PE=1 SV=1	60 kDa	0.014812	0	0	0.0078168
911	F5GWF6_HUMAN	T-complex protein 1 subunit beta OS=Homo sapiens GN=CCT2 PE=1 SV=2	57 kDa	0.019424	0.0060435	0.011203	0.018404
912	E9PCA1_HUMAN	T-complex protein 1 subunit epsilon OS=Homo sapiens GN=CCT5 PE=1 SV=1	57 kDa	0.0039595	0	0.0065441	0
913	B4DUR8_HUMAN	T-complex protein 1 subunit gamma OS=Homo sapiens GN=CCT3 PE=1 SV=1	56 kDa	0.012354	0.0042961	0.013612	0.0043461
914	PRDX3_HUMAN	Thioredoxin-dependent peroxide reductase, mitochondrial OS=Homo sapiens GN=PRDX3 PE=1 SV=3	28 kDa	0.028062	0.016782	0.023193	0.025466
915	TXNL1_HUMAN	Thioredoxin-like protein 1 OS=Homo sapiens GN=TXNL1 PE=1 SV=3	32 kDa	0	0	0	0.011365
916	TMX1_HUMAN	Thioredoxin-related transmembrane protein 1 OS=Homo sapiens GN=TMX1 PE=1 SV=1	32 kDa	0	0.0076717	0.012153	0.0077609
917	THS7A_HUMAN	Thrombospondin type-1 domain-containing protein 7A OS=Homo sapiens GN=THSD7A PE=1 SV=4	185 kDa	0	0.0012964	0	0.0026229
918	TSP1_HUMAN	Thrombospondin-1 OS=Homo sapiens GN=THBS1 PE=1 SV=2	129 kDa	0.0052793	0.011016	0.0072713	0.011144
919	E9PIM6_HUMAN	Thy-1 membrane glycoprotein (Fragment) OS=Homo sapiens GN=THY1 PE=4 SV=3	17 kDa	0	0	0.022241	0
920	C9JGI3_HUMAN	Thymidine phosphorylase (Fragment) OS=Homo sapiens GN=TYMP PE=1 SV=1	46 kDa	0.0046268	0.0048271	0.0076471	0.0048833
921	TFPI2_HUMAN	Tissue factor pathway inhibitor 2 OS=Homo sapiens GN=TFPI2 PE=1 SV=1	27 kDa	0.017523	0.036563	0.032506	0.009036
922	H7BYN3_HUMAN	Transcription factor A, mitochondrial (Fragment) OS=Homo sapiens GN=TFAM PE=1 SV=1	26 kDa	0.0094015	0.0098086	0.011735	0.0099227
923	MAFF_HUMAN	Transcription factor MafF OS=Homo sapiens GN=MAFF PE=1 SV=2	18 kDa	0.0061406	0.026196	0	0.026501
924	TIF1B_HUMAN	Transcription intermediary factor 1-beta OS=Homo sapiens GN=TRIM28 PE=1 SV=5	89 kDa	0.0061376	0.0077176	0.014264	0.003874
925	PURA_HUMAN	Transcriptional activator protein Pur-alpha OS=Homo sapiens GN=PURA PE=1 SV=2	35 kDa	0	0.006671	0.010568	0.0067486
926	PURB_HUMAN	Transcriptional activator protein Pur-beta OS=Homo sapiens GN=PURB PE=1 SV=3	33 kDa	0	0	0.010907	0
927	BGH3_HUMAN	Transforming growth factor-beta-induced protein ig-h3 OS=Homo sapiens GN=TGFBI PE=1 SV=1	75 kDa	0.0060291	0	0.0037626	0
928	TAGL_HUMAN	Transgelin OS=Homo sapiens GN=TAGLN PE=1 SV=4	23 kDa	0.040974	0.096182	0.041974	0.07015
929	TERA_HUMAN	Transitional endoplasmic reticulum ATPase OS=Homo sapiens GN=VCP PE=1 SV=4	89 kDa	0.04723	0.071958	0.074919	0.049847
930	GCN1L_HUMAN	Translational activator GCN1 OS=Homo sapiens GN=GCN1L1 PE=1 SV=6	293 kDa	0	0	0.00096214	0.00081358
931	SSRD_HUMAN	Translocon-associated protein subunit delta OS=Homo sapiens GN=SSR4 PE=1 SV=1	19 kDa	0.023803	0.012417	0.01967	0.012561
932	K7EQ63_HUMAN	Transmembrane emp24 domain-containing protein 1 (Fragment) OS=Homo sapiens GN=TMED1 PE=1 SV=1	21 kDa	0	0	0.017816	0
933	TMEDA_HUMAN	Transmembrane emp24 domain-containing protein 10 OS=Homo sapiens GN=TMED10 PE=1 SV=2	25 kDa	0.0094015	0.0098086	0.031077	0.0099227
934	TMED9_HUMAN	Transmembrane emp24 domain-containing protein 9 OS=Homo sapiens GN=TMED9 PE=1 SV=2	27 kDa	0.0087614	0.0091407	0.014481	0.0092471
935	TMM43_HUMAN	Transmembrane protein 43 OS=Homo sapiens GN=TMEM43 PE=1 SV=1	45 kDa	0.007777	0.032221	0.012761	0.016298
936	TTHY_HUMAN	Transthyretin OS=Homo sapiens GN=TTR PE=1 SV=1	16 kDa	0	0.014613	0.046299	0.044348
937	TXTP_HUMAN	Tricarboxylate transport protein, mitochondrial OS=Homo sapiens GN=SLC25A1 PE=1 SV=2	34 kDa	0.019861	0.013814	0.021884	0.034937
938	ECHA_HUMAN	Trifunctional enzyme subunit alpha, mitochondrial OS=Homo sapiens GN=HADHA PE=1 SV=2	83 kDa	0.067461	0.059121	0.00223	0.062657
939	TPIS_HUMAN	Triosephosphate isomerase OS=Homo sapiens GN=TPI1 PE=1 SV=3	31 kDa	0.064791	0.12399	0.12493	0.12157
940	TPP1_HUMAN	Tripeptidyl-peptidase 1 OS=Homo sapiens GN=TPP1 PE=1 SV=2	61 kDa	0.038439	0.045785	0.024177	0.027019
941	RTCB_HUMAN	tRNA-splicing ligase RtcB homolog OS=Homo sapiens GN=RTCB PE=1 SV=1	55 kDa	0.024462	0.034029	0.016846	0.015012
942	TPBG_HUMAN	Trophoblast glycoprotein OS=Homo sapiens GN=TPBG PE=1 SV=1	46 kDa	0	0	0	0.015522
943	TPPP3_HUMAN	Tubulin polymerization-promoting protein family member 3 OS=Homo sapiens GN=TPPP3 PE=1 SV=1	19 kDa	0.064214	0.042609	0.048137	0.049388
944	M0QXK2_HUMAN	U1 small nuclear ribonucleoprotein A (Fragment) OS=Homo sapiens GN=SNRPA PE=1 SV=3	15 kDa	0.0078066	0.0081782	0.0064579	0.0082305
945	UB2L3_HUMAN	Ubiquitin-conjugating enzyme E2 L3 OS=Homo sapiens GN=UBE2L3 PE=1 SV=1	18 kDa	0	0.013949	0.022097	0.014111
946	UBA1_HUMAN	Ubiquitin-like modifier-activating enzyme 1 OS=Homo sapiens GN=UBA1 PE=1 SV=3	118 kDa	0.021407	0.020303	0.030556	0.015381
947	F8W031_HUMAN	Uncharacterized protein (Fragment) OS=Homo sapiens PE=4 SV=1	29 kDa	0.0038291	0	0.012939	0.0082626
948	CN166_HUMAN	UPF0568 protein C14orf166 OS=Homo sapiens GN=C14orf166 PE=1 SV=1	28 kDa	0.025315	0.052822	0.066173	0.048881
949	F8VXU5_HUMAN	Vacuolar protein sorting-associated protein 29 OS=Homo sapiens GN=VPS29 PE=1 SV=1	24 kDa	0	0.015146	0.011844	0
950	VPS35_HUMAN	Vacuolar protein sorting-associated protein 35 OS=Homo sapiens GN=VPS35 PE=1 SV=2	92 kDa	0.0051732	0.0080958	0	0.0081899
951	SYVC_HUMAN	Valine--tRNA ligase OS=Homo sapiens GN=VARS PE=1 SV=4	140 kDa	0	0	0.0046974	0
952	VASN_HUMAN	Vasorin OS=Homo sapiens GN=VASN PE=1 SV=1	72 kDa	0.021415	0.025534	0.013931	0.0096868
953	TECR_HUMAN	Very-long-chain enoyl-CoA reductase OS=Homo sapiens GN=TECR PE=1 SV=1	36 kDa	0.033424	0.031322	0.027621	0.049388
954	VAPA_HUMAN	Vesicle-associated membrane protein-associated protein A OS=Homo sapiens GN=VAPA PE=1 SV=3	28 kDa	0.0082688	0.0086268	0.047691	0.0087272
955	SC22B_HUMAN	Vesicle-trafficking protein SEC22b OS=Homo sapiens GN=SEC22B PE=1 SV=4	25 kDa	0.067035	0.049955	0.055397	0.080858
956	D6RF35_HUMAN	Vitamin D-binding protein OS=Homo sapiens GN=GC PE=1 SV=1	53 kDa	0.025953	0.0090255	0.017873	0.013696
957	VTNC_HUMAN	Vitronectin OS=Homo sapiens GN=VTN PE=1 SV=1	54 kDa	0.051688	0.024676	0.026734	0.040812
958	VDAC1_HUMAN	Voltage-dependent anion-selective channel protein 1 OS=Homo sapiens GN=VDAC1 PE=1 SV=2	31 kDa	0.029101	0.045542	0.039017	0.034466
959	WDR1_HUMAN	WD repeat-containing protein 1 OS=Homo sapiens GN=WDR1 PE=1 SV=4	66 kDa	0.016988	0.010634	0.014039	0.010758
960	WFS1_HUMAN	Wolframin OS=Homo sapiens GN=WFS1 PE=1 SV=2	100 kDa	0.010435	0	0.0019118	0.0048833
961	XRCC5_HUMAN	X-ray repair cross-complementing protein 5 OS=Homo sapiens GN=XRCC5 PE=1 SV=3	83 kDa	0.019689	0.017607	0.0070215	0.017812

## Sheet: T1D v T1CON
NB: 689 proteins identified, but at point of analysis 668 proteins mapped to IPA.
#	Accession Number	Identified Proteins	Molecular Weight	T1CON	T1D	T1D/T1CON	Reciprocoal	Fold Change for IPA
148	PYGL_HUMAN	Isoform 2 of Glycogen phosphorylase, liver form OS=Homo sapiens GN=PYGL	93 kDa	0.012663	0.0012977	0.10248	9.75803	-9.75803	-1	decrease
397	ANX11_HUMAN	Annexin A11 OS=Homo sapiens GN=ANXA11 PE=1 SV=1	54 kDa	0.016308	0.0020891	0.128103	7.80623	-7.80623
811	J3KN10_HUMAN	Phosphatidylinositol 4-kinase alpha OS=Homo sapiens GN=PI4KA PE=1 SV=1	237 kDa	0.0068565	0.0010219	0.149041	6.70956	-6.70956
496	ERAP1_HUMAN	Endoplasmic reticulum aminopeptidase 1 OS=Homo sapiens GN=ERAP1 PE=1 SV=3	107 kDa	0.014198	0.0022828	0.160783	6.21955	-6.21955
848	IF2GL_HUMAN	Putative eukaryotic translation initiation factor 2 subunit 3-like protein OS=Homo sapiens GN=EIF2S3L PE=5 SV=2	51 kDa	0.013086	0.0022352	0.170808	5.85451	-5.85451
381	CAP1_HUMAN	Adenylyl cyclase-associated protein 1 OS=Homo sapiens GN=CAP1 PE=1 SV=5	52 kDa	0.013004	0.0023012	0.176961	5.65096	-5.65096
132	CMC2_HUMAN	Isoform 2 of Calcium-binding mitochondrial carrier protein Aralar2 OS=Homo sapiens GN=SLC25A13	74 kDa	0.0076475	0.0015606	0.204067	4.90036	-4.90036
172	ATD3A_HUMAN	Isoform 3 of ATPase family AAA domain-containing protein 3A OS=Homo sapiens GN=ATAD3A	58 kDa	0.010108	0.0020809	0.205867	4.85751	-4.85751
28	AEBP1_HUMAN	Adipocyte enhancer-binding protein 1 OS=Homo sapiens GN=AEBP1 PE=1 SV=1	131 kDa	0.013354	0.0027989	0.209593	4.77116	-4.77116
571	ILK_HUMAN	Integrin-linked protein kinase OS=Homo sapiens GN=ILK PE=1 SV=2	51 kDa	0.020548	0.0047524	0.231283	4.32371	-4.32371
842	PACN3_HUMAN	Protein kinase C and casein kinase substrate in neurons protein 3 OS=Homo sapiens GN=PACSIN3 PE=1 SV=2	48 kDa	0.021799	0.0050662	0.232405	4.30283	-4.30283
85	DHB2_HUMAN	Estradiol 17-beta-dehydrogenase 2 OS=Homo sapiens GN=HSD17B2 PE=1 SV=1	43 kDa	0.023883	0.0055506	0.232408	4.30278	-4.30278
331	M0R0F0_HUMAN	40S ribosomal protein S5 (Fragment) OS=Homo sapiens GN=RPS5 PE=1 SV=1	22 kDa	0.061768	0.016015	0.259277	3.85688	-3.85688
506	EIF3A_HUMAN	Eukaryotic translation initiation factor 3 subunit A OS=Homo sapiens GN=EIF3A PE=1 SV=1	167 kDa	0.0059593	0.0015543	0.260819	3.83407	-3.83407
551	HMGB2_HUMAN	High mobility group protein B2 OS=Homo sapiens GN=HMGB2 PE=1 SV=2	24 kDa	0.039405	0.010278	0.26083	3.83392	-3.83392
862	ROCK1_HUMAN	Rho-associated protein kinase 1 OS=Homo sapiens GN=ROCK1 PE=1 SV=1	158 kDa	0.0060825	0.0015865	0.26083	3.83391	-3.83391
688	HNRPK_HUMAN	Isoform 3 of Heterogeneous nuclear ribonucleoprotein K OS=Homo sapiens GN=HNRNPK	49 kDa	0.079549	0.021926	0.275629	3.62807	-3.62807
791	NOS3_HUMAN	Nitric oxide synthase, endothelial OS=Homo sapiens GN=NOS3 PE=1 SV=3	133 kDa	0.012818	0.0035712	0.278608	3.58927	-3.58927
598	DHX9_HUMAN	Isoform 2 of ATP-dependent RNA helicase A OS=Homo sapiens GN=DHX9	24 kDa	0.12675	0.036563	0.288465	3.46662	-3.46662
812	EGFLA_HUMAN	Pikachurin OS=Homo sapiens GN=EGFLAM PE=1 SV=2	111 kDa	0.028343	0.0084487	0.298088	3.35472	-3.35472
183	ACTN1_HUMAN	Isoform 4 of Alpha-actinin-1 OS=Homo sapiens GN=ACTN1	107 kDa	0.015497	0.0046195	0.29809	3.35469	-3.35469
816	CD36_HUMAN	Platelet glycoprotein 4 OS=Homo sapiens GN=CD36 PE=1 SV=2	53 kDa	0.01522	0.004551	0.299014	3.34432	-3.34432
731	ITB4_HUMAN	Isoform Beta-4E of Integrin beta-4 OS=Homo sapiens GN=ITGB4	107 kDa	0.014904	0.0044566	0.29902	3.34425	-3.34425
911	F5GWF6_HUMAN	T-complex protein 1 subunit beta OS=Homo sapiens GN=CCT2 PE=1 SV=2	57 kDa	0.019424	0.0060435	0.311136	3.21403	-3.21403
566	IMA3_HUMAN	Importin subunit alpha-3 OS=Homo sapiens GN=KPNA4 PE=1 SV=1	58 kDa	0.0058848	0.0020249	0.34409	2.90622	-2.90622
906	B1AJQ6_HUMAN	Syntaxin-12 (Fragment) OS=Homo sapiens GN=STX12 PE=1 SV=2	25 kDa	0.01426	0.0049069	0.344102	2.90611	-2.90611
163	RAB6A_HUMAN	Isoform 2 of Ras-related protein Rab-6A OS=Homo sapiens GN=RAB6A	24 kDa	0.01474	0.0050721	0.344104	2.90609	-2.90609
700	SCFD1_HUMAN	Isoform 3 of Sec1 family domain-containing protein 1 OS=Homo sapiens GN=SCFD1	65 kDa	0.0053321	0.0018348	0.344105	2.90609	-2.90609
913	B4DUR8_HUMAN	T-complex protein 1 subunit gamma OS=Homo sapiens GN=CCT3 PE=1 SV=1	56 kDa	0.012354	0.0042961	0.34775	2.87563	-2.87563
956	D6RF35_HUMAN	Vitamin D-binding protein OS=Homo sapiens GN=GC PE=1 SV=1	53 kDa	0.025953	0.0090255	0.347763	2.87552	-2.87552
531	GSTO1_HUMAN	Glutathione S-transferase omega-1 OS=Homo sapiens GN=GSTO1 PE=1 SV=2	28 kDa	0.02563	0.0089132	0.347764	2.87551	-2.87551
154	ITA3_HUMAN	Isoform 2 of Integrin alpha-3 OS=Homo sapiens GN=ITGA3	119 kDa	0.017383	0.0060452	0.347765	2.8755	-2.8755
584	HCD2_HUMAN	Isoform 2 of 3-hydroxyacyl-CoA dehydrogenase type-2 OS=Homo sapiens GN=HSD17B10	26 kDa	0.024511	0.0085241	0.347766	2.87549	-2.87549
251	F5H365_HUMAN	Protein transport protein Sec23A OS=Homo sapiens GN=SEC23A PE=1 SV=1	83 kDa	0.0083924	0.0029186	0.347767	2.87549	-2.87549
443	CSPG4_HUMAN	Chondroitin sulfate proteoglycan 4 OS=Homo sapiens GN=CSPG4 PE=1 SV=2	251 kDa	0.0026601	0.0009251	0.347769	2.87547	-2.87547
650	PTPRC_HUMAN	Isoform 2 of Receptor-type tyrosine-protein phosphatase C OS=Homo sapiens GN=PTPRC	131 kDa	0.010808	0.0037587	0.34777	2.87546	-2.87546
508	E7EUU4_HUMAN	Eukaryotic translation initiation factor 4 gamma 1 OS=Homo sapiens GN=EIF4G1 PE=1 SV=1	172 kDa	0.0039595	0.001377	0.347771	2.87545	-2.87545
119	LAC2_HUMAN	Ig lambda-2 chain C regions OS=Homo sapiens GN=IGLC2 PE=1 SV=1	11 kDa	0.058271	0.020265	0.347772	2.87545	-2.87545
612	ESYT1_HUMAN	Isoform 2 of Extended synaptotagmin-1 OS=Homo sapiens GN=ESYT1	124 kDa	0.0055447	0.0019283	0.347774	2.87543	-2.87543
507	EIF3D_HUMAN	Eukaryotic translation initiation factor 3 subunit D OS=Homo sapiens GN=EIF3D PE=1 SV=1	64 kDa	0.011271	0.0039198	0.347777	2.8754	-2.8754
242	PSG6_HUMAN	Pregnancy-specific beta-1-glycoprotein 6 OS=Homo sapiens GN=PSG6 PE=2 SV=1	49 kDa	0.014199	0.0049381	0.347778	2.8754	-2.8754
685	FHL1_HUMAN	Isoform 3 of Four and a half LIM domains protein 1 OS=Homo sapiens GN=FHL1	22 kDa	0.031839	0.011073	0.347781	2.87537	-2.87537
748	LAT4_HUMAN	Large neutral amino acids transporter small subunit 4 OS=Homo sapiens GN=SLC43A2 PE=1 SV=1	63 kDa	0.016244	0.0056962	0.350665	2.85173	-2.85173
903	Q5T8U5_HUMAN	Surfeit 4 OS=Homo sapiens GN=SURF4 PE=1 SV=1	21 kDa	0.09397	0.034646	0.368692	2.71229	-2.71229
768	AOC3_HUMAN	Membrane primary amine oxidase OS=Homo sapiens GN=AOC3 PE=1 SV=3	85 kDa	0.029683	0.011261	0.379375	2.63591	-2.63591
353	RL27_HUMAN	60S ribosomal protein L27 OS=Homo sapiens GN=RPL27 PE=1 SV=2	16 kDa	0.18167	0.070936	0.390466	2.56104	-2.56104
719	TCPH_HUMAN	Isoform 4 of T-complex protein 1 subunit eta OS=Homo sapiens GN=CCT7	50 kDa	0.018061	0.0071078	0.393544	2.54101	-2.54101
207	LAMB2_HUMAN	Laminin subunit beta-2 OS=Homo sapiens GN=LAMB2 PE=1 SV=2	196 kDa	0.064687	0.02687	0.415385	2.40741	-2.40741
237	PTBP1_HUMAN	Polypyrimidine tract-binding protein 1 OS=Homo sapiens GN=PTBP1 PE=1 SV=1	57 kDa	0.019387	0.0080907	0.417326	2.39621	-2.39621
647	IQGA2_HUMAN	Isoform 2 of Ras GTPase-activating-like protein IQGAP2 OS=Homo sapiens GN=IQGAP2	123 kDa	0.033622	0.01404	0.417584	2.39473	-2.39473
199	AP1B1_HUMAN	Isoform C of AP-1 complex subunit beta-1 OS=Homo sapiens GN=AP1B1	104 kDa	0.0054578	0.0022876	0.419143	2.38582	-2.38582
713	MYOF_HUMAN	Isoform 4 of Myoferlin OS=Homo sapiens GN=MYOF	17 kDa	0.42465	0.18112	0.426516	2.34458	-2.34458
756	LUM_HUMAN	Lumican OS=Homo sapiens GN=LUM PE=1 SV=2	38 kDa	0.25286	0.11127	0.440046	2.27249	-2.27249
345	RL17_HUMAN	60S ribosomal protein L17 OS=Homo sapiens GN=RPL17 PE=1 SV=3	21 kDa	0.078329	0.035023	0.447127	2.2365	-2.2365
845	S100P_HUMAN	Protein S100-P OS=Homo sapiens GN=S100P PE=1 SV=2	10 kDa	0.15171	0.067834	0.447129	2.23649	-2.23649
420	PRG2_HUMAN	Bone marrow proteoglycan OS=Homo sapiens GN=PRG2 PE=1 SV=2	25 kDa	0.13912	0.06298	0.452703	2.20896	-2.20896
486	DYSF_HUMAN	Dysferlin OS=Homo sapiens GN=DYSF PE=1 SV=1	237 kDa	0.025737	0.011867	0.461087	2.16879	-2.16879
203	UBP5_HUMAN	Isoform Short of Ubiquitin carboxyl-terminal hydrolase 5 OS=Homo sapiens GN=USP5	93 kDa	0.011123	0.0051451	0.462564	2.16186	-2.16186
357	D3YTB1_HUMAN	60S ribosomal protein L32 (Fragment) OS=Homo sapiens GN=RPL32 PE=1 SV=1	16 kDa	0.069494	0.032302	0.464817	2.15138	-2.15138
957	VTNC_HUMAN	Vitronectin OS=Homo sapiens GN=VTN PE=1 SV=1	54 kDa	0.051688	0.024676	0.477403	2.09467	-2.09467
799	TPR_HUMAN	Nucleoprotein TPR OS=Homo sapiens GN=TPR PE=1 SV=3	267 kDa	0.016129	0.0077188	0.478567	2.08957	-2.08957
103	HSP72_HUMAN	Heat shock-related 70 kDa protein 2 OS=Homo sapiens GN=HSPA2 PE=1 SV=1	70 kDa	0.020979	0.010085	0.480719	2.08022	-2.08022
631	M2OM_HUMAN	Isoform 2 of Mitochondrial 2-oxoglutarate/malate carrier protein OS=Homo sapiens GN=SLC25A11	28 kDa	0.058629	0.028514	0.486346	2.05615	-2.05615
568	ITA1_HUMAN	Integrin alpha-1 OS=Homo sapiens GN=ITGA1 PE=1 SV=2	131 kDa	0.13094	0.066517	0.507996	1.96852	-1.96852
795	NU214_HUMAN	Nuclear pore complex protein Nup214 OS=Homo sapiens GN=NUP214 PE=1 SV=2	214 kDa	0.027102	0.013866	0.511623	1.95457	-1.95457
548	HNRPL_HUMAN	Heterogeneous nuclear ribonucleoprotein L OS=Homo sapiens GN=HNRNPL PE=1 SV=2	64 kDa	0.0034956	0.0017912	0.512416	1.95154	-1.95154
825	PRELP_HUMAN	Prolargin OS=Homo sapiens GN=PRELP PE=1 SV=1	44 kDa	0.026949	0.014008	0.519797	1.92383	-1.92383
347	RL21_HUMAN	60S ribosomal protein L21 OS=Homo sapiens GN=RPL21 PE=1 SV=2	19 kDa	0.025737	0.013425	0.521623	1.91709	-1.91709
502	ECP_HUMAN	Eosinophil cationic protein OS=Homo sapiens GN=RNASE3 PE=1 SV=2	18 kDa	0.025737	0.013425	0.521623	1.91709	-1.91709
8	3HIDH_HUMAN	3-hydroxyisobutyrate dehydrogenase, mitochondrial OS=Homo sapiens GN=HIBADH PE=1 SV=2	35 kDa	0.012256	0.0063931	0.52163	1.91707	-1.91707
782	NDUA9_HUMAN	NADH dehydrogenase [ubiquinone] 1 alpha subcomplex subunit 9, mitochondrial OS=Homo sapiens GN=NDUFA9 PE=1 SV=2	43 kDa	0.010923	0.0056978	0.521633	1.91706	-1.91706
386	AGRIN_HUMAN	Agrin OS=Homo sapiens GN=AGRN PE=1 SV=5	217 kDa	0.0019922	0.0010392	0.521634	1.91705	-1.91705
777	MMRN1_HUMAN	Multimerin-1 OS=Homo sapiens GN=MMRN1 PE=1 SV=3	138 kDa	0.0033533	0.0017492	0.521635	1.91705	-1.91705
471	NDUA4_HUMAN	Cytochrome c oxidase subunit NDUFA4 OS=Homo sapiens GN=NDUFA4 PE=1 SV=1	9 kDa	0.050838	0.026519	0.521637	1.91704	-1.91704
806	PXDN_HUMAN	Peroxidasin homolog OS=Homo sapiens GN=PXDN PE=1 SV=2	165 kDa	0.011137	0.0058095	0.52164	1.91703	-1.91703
362	C9J4Z3_HUMAN	60S ribosomal protein L37a OS=Homo sapiens GN=RPL37A PE=1 SV=1	8 kDa	0.060557	0.031589	0.521641	1.91703	-1.91703
582	TB182_HUMAN	Isoform 2 of 182 kDa tankyrase-1-binding protein OS=Homo sapiens GN=TNKS1BP1	83 kDa	0.0052929	0.002761	0.521642	1.91702	-1.91702
534	SYG_HUMAN	Glycine--tRNA ligase OS=Homo sapiens GN=GARS PE=1 SV=3	83 kDa	0.0055722	0.0029067	0.521643	1.91702	-1.91702
244	USP9X_HUMAN	Probable ubiquitin carboxyl-terminal hydrolase FAF-X OS=Homo sapiens GN=USP9X PE=1 SV=3	292 kDa	0.0016023	0.00083583	0.521644	1.91702	-1.91702
305	XRCC6_HUMAN	X-ray repair cross-complementing protein 6 OS=Homo sapiens GN=XRCC6 PE=1 SV=2	70 kDa	0.0067617	0.0035272	0.521644	1.91702	-1.91702
870	SBP1_HUMAN	Selenium-binding protein 1 OS=Homo sapiens GN=SELENBP1 PE=1 SV=2	52 kDa	0.026173	0.013653	0.521644	1.91701	-1.91701
231	AT2B1_HUMAN	Plasma membrane calcium-transporting ATPase 1 OS=Homo sapiens GN=ATP2B1 PE=1 SV=3	139 kDa	0.0032733	0.0017075	0.521645	1.91701	-1.91701
517	FRIL_HUMAN	Ferritin light chain OS=Homo sapiens GN=FTL PE=1 SV=2	20 kDa	0.070592	0.036824	0.521646	1.91701	-1.91701
820	DDX23_HUMAN	Probable ATP-dependent RNA helicase DDX23 OS=Homo sapiens GN=DDX23 PE=1 SV=3	96 kDa	0.0050218	0.0026196	0.521646	1.91701	-1.91701
874	Q5T5C7_HUMAN	Serine--tRNA ligase, cytoplasmic OS=Homo sapiens GN=SARS PE=1 SV=1	61 kDa	0.0076826	0.0040076	0.521646	1.91701	-1.91701
575	KCNN4_HUMAN	Intermediate conductance calcium-activated potassium channel protein 4 OS=Homo sapiens GN=KCNN4 PE=1 SV=1	48 kDa	0.019287	0.010061	0.521647	1.91701	-1.91701
750	LPPRC_HUMAN	Leucine-rich PPR motif-containing protein, mitochondrial OS=Homo sapiens GN=LRPPRC PE=1 SV=3	158 kDa	0.005908	0.0030819	0.521649	1.917	-1.917
886	RUXE_HUMAN	Small nuclear ribonucleoprotein E OS=Homo sapiens GN=SNRPE PE=1 SV=1	11 kDa	0.089518	0.046697	0.521649	1.917	-1.917
360	RL35A_HUMAN	60S ribosomal protein L35a OS=Homo sapiens GN=RPL35A PE=1 SV=2	13 kDa	0.037435	0.019528	0.521651	1.91699	-1.91699
271	RINI_HUMAN	Ribonuclease inhibitor OS=Homo sapiens GN=RNH1 PE=1 SV=2	50 kDa	0.0089324	0.0046596	0.521652	1.91699	-1.91699
638	NUP93_HUMAN	Isoform 2 of Nuclear pore complex protein Nup93 OS=Homo sapiens GN=NUP93	80 kDa	0.0059164	0.0030863	0.521652	1.91699	-1.91699
630	GMPPA_HUMAN	Isoform 2 of Mannose-1-phosphate guanyltransferase alpha OS=Homo sapiens GN=GMPPA	52 kDa	0.0087058	0.0045414	0.521652	1.91699	-1.91699
690	KDEL2_HUMAN	Isoform 3 of KDEL motif-containing protein 2 OS=Homo sapiens GN=KDELC2	47 kDa	0.010068	0.005252	0.521653	1.91698	-1.91698
118	KV302_HUMAN	Ig kappa chain V-III region SIE OS=Homo sapiens PE=1 SV=1	12 kDa	0.037778	0.019707	0.521653	1.91698	-1.91698
821	GT251_HUMAN	Procollagen galactosyltransferase 1 OS=Homo sapiens GN=COLGALT1 PE=1 SV=1	72 kDa	0.0066203	0.0034535	0.521653	1.91698	-1.91698
10	RS17L_HUMAN	40S ribosomal protein S17-like OS=Homo sapiens GN=RPS17L PE=1 SV=1	16 kDa	0.030503	0.015912	0.521654	1.91698	-1.91698
99	GBLP_HUMAN	Guanine nucleotide-binding protein subunit beta-2-like 1 OS=Homo sapiens GN=GNB2L1 PE=1 SV=3	35 kDa	0.01299	0.0067763	0.521655	1.91698	-1.91698
868	FBRL_HUMAN	rRNA 2'-O-methyltransferase fibrillarin OS=Homo sapiens GN=FBL PE=1 SV=2	34 kDa	0.012828	0.0066918	0.521656	1.91697	-1.91697
931	SSRD_HUMAN	Translocon-associated protein subunit delta OS=Homo sapiens GN=SSR4 PE=1 SV=1	19 kDa	0.023803	0.012417	0.521657	1.91697	-1.91697
9	RS10_HUMAN	40S ribosomal protein S10 OS=Homo sapiens GN=RPS10 PE=1 SV=1	19 kDa	0.024957	0.013019	0.521657	1.91697	-1.91697
773	C9JRZ6_HUMAN	MICOS complex subunit MIC19 OS=Homo sapiens GN=CHCHD3 PE=1 SV=1	27 kDa	0.017749	0.0092589	0.521658	1.91697	-1.91697
462	MRC2_HUMAN	C-type mannose receptor 2 OS=Homo sapiens GN=MRC2 PE=1 SV=2	167 kDa	0.0027842	0.0014524	0.521658	1.91697	-1.91697
139	CYFP1_HUMAN	Isoform 2 of Cytoplasmic FMR1-interacting protein 1 OS=Homo sapiens GN=CYFIP1	94 kDa	0.010019	0.0052265	0.521659	1.91696	-1.91696
520	FND3A_HUMAN	Fibronectin type-III domain-containing protein 3A OS=Homo sapiens GN=FNDC3A PE=1 SV=4	132 kDa	0.0034373	0.0017931	0.521659	1.91696	-1.91696
541	SAR1A_HUMAN	GTP-binding protein SAR1a OS=Homo sapiens GN=SAR1A PE=1 SV=1	22 kDa	0.020797	0.010849	0.521662	1.91695	-1.91695
523	LEG3_HUMAN	Galectin-3 OS=Homo sapiens GN=LGALS3 PE=1 SV=5	26 kDa	0.016471	0.0085923	0.521662	1.91695	-1.91695
303	VIGLN_HUMAN	Vigilin OS=Homo sapiens GN=HDLBP PE=1 SV=2	141 kDa	0.0032475	0.0016941	0.521663	1.91695	-1.91695
434	C9JZR2_HUMAN	Catenin delta-1 OS=Homo sapiens GN=CTNND1 PE=1 SV=2	105 kDa	0.00439	0.0022901	0.521663	1.91695	-1.91695
466	CY24B_HUMAN	Cytochrome b-245 heavy chain OS=Homo sapiens GN=CYBB PE=1 SV=2	65 kDa	0.021673	0.011306	0.521663	1.91695	-1.91695
556	H31T_HUMAN	Histone H3.1t OS=Homo sapiens GN=HIST3H3 PE=1 SV=3	16 kDa	0.030278	0.015795	0.521666	1.91694	-1.91694
540	G5E9W9_HUMAN	GTPase IMAP family member 4 OS=Homo sapiens GN=GIMAP4 PE=4 SV=1	39 kDa	0.012005	0.0062626	0.521666	1.91694	-1.91694
155	MOGS_HUMAN	Isoform 2 of Mannosyl-oligosaccharide glucosidase OS=Homo sapiens GN=MOGS	81 kDa	0.011266	0.0058771	0.521667	1.91693	-1.91693
800	OSTF1_HUMAN	Osteoclast-stimulating factor 1 OS=Homo sapiens GN=OSTF1 PE=1 SV=2	24 kDa	0.019242	0.010038	0.521671	1.91692	-1.91692
100	HPT_HUMAN	Haptoglobin OS=Homo sapiens GN=HP PE=1 SV=1	45 kDa	0.010142	0.0052908	0.521672	1.91691	-1.91691
75	RBP2_HUMAN	E3 SUMO-protein ligase RanBP2 OS=Homo sapiens GN=RANBP2 PE=1 SV=2	358 kDa	0.0012772	0.00066628	0.521672	1.91691	-1.91691
826	PA2G4_HUMAN	Proliferation-associated protein 2G4 OS=Homo sapiens GN=PA2G4 PE=1 SV=3	44 kDa	0.010451	0.005452	0.521673	1.91691	-1.91691
678	CTL2_HUMAN	Isoform 3 of Choline transporter-like protein 2 OS=Homo sapiens GN=SLC44A2	80 kDa	0.029182	0.015256	0.522788	1.91282	-1.91282
428	CAH1_HUMAN	Carbonic anhydrase 1 OS=Homo sapiens GN=CA1 PE=1 SV=2	29 kDa	0.062937	0.032921	0.523079	1.91176	-1.91176
798	H7BYF2_HUMAN	Nucleoporin p58/p45 (Fragment) OS=Homo sapiens GN=NUPL1 PE=1 SV=1	53 kDa	0.032209	0.016848	0.523084	1.91174	-1.91174
159	PABP2_HUMAN	Isoform 2 of Polyadenylate-binding protein 2 OS=Homo sapiens GN=PABPN1	31 kDa	0.0068044	0.0035642	0.523808	1.9091	-1.9091
257	IQGA1_HUMAN	Ras GTPase-activating-like protein IQGAP1 OS=Homo sapiens GN=IQGAP1 PE=1 SV=1	189 kDa	0.067071	0.036935	0.550685	1.81592	-1.81592
484	STT3B_HUMAN	Dolichyl-diphosphooligosaccharide--protein glycosyltransferase subunit STT3B OS=Homo sapiens GN=STT3B PE=1 SV=1	94 kDa	0.083368	0.04681	0.561486	1.78099	-1.78099
682	AL4A1_HUMAN	Isoform 3 of Delta-1-pyrroline-5-carboxylate dehydrogenase, mitochondrial OS=Homo sapiens GN=ALDH4A1	56 kDa	0.022074	0.012586	0.570173	1.75385	-1.75385
793	NU153_HUMAN	Nuclear pore complex protein Nup153 OS=Homo sapiens GN=NUP153 PE=1 SV=2	154 kDa	0.029313	0.016735	0.570907	1.7516	-1.7516
168	TMEM2_HUMAN	Isoform 2 of Transmembrane protein 2 OS=Homo sapiens GN=TMEM2	147 kDa	0.081906	0.047164	0.575831	1.73662	-1.73662
709	FINC_HUMAN	Isoform 4 of Fibronectin OS=Homo sapiens GN=FN1	223 kDa	0.049134	0.029076	0.591769	1.68985	-1.68985
789	AHNK_HUMAN	Neuroblast differentiation-associated protein AHNAK OS=Homo sapiens GN=AHNAK PE=1 SV=2	629 kDa	0.0076904	0.0045555	0.592362	1.68816	-1.68816
457	CFAH_HUMAN	Complement factor H OS=Homo sapiens GN=CFH PE=1 SV=4	139 kDa	0.011708	0.0069799	0.596165	1.67739	-1.67739
116	IGHG2_HUMAN	Ig gamma-2 chain C region OS=Homo sapiens GN=IGHG2 PE=1 SV=2	36 kDa	0.022036	0.013178	0.598021	1.67218	-1.67218
914	PRDX3_HUMAN	Thioredoxin-dependent peroxide reductase, mitochondrial OS=Homo sapiens GN=PRDX3 PE=1 SV=3	28 kDa	0.028062	0.016782	0.598033	1.67215	-1.67215
796	M0QXN5_HUMAN	Nuclear pore glycoprotein p62 OS=Homo sapiens GN=NUP62 PE=1 SV=1	46 kDa	0.043806	0.026447	0.60373	1.65637	-1.65637
724	ITA6_HUMAN	Isoform 7 of Integrin alpha-6 OS=Homo sapiens GN=ITGA6	107 kDa	0.033476	0.020265	0.605359	1.65191	-1.65191
282	TLN1_HUMAN	Talin-1 OS=Homo sapiens GN=TLN1 PE=1 SV=3	270 kDa	0.07008	0.042683	0.609061	1.64187	-1.64187
412	DDX1_HUMAN	ATP-dependent RNA helicase DDX1 OS=Homo sapiens GN=DDX1 PE=1 SV=2	82 kDa	0.030606	0.018894	0.61733	1.61988	-1.61988
206	LAMA5_HUMAN	Laminin subunit alpha-5 OS=Homo sapiens GN=LAMA5 PE=1 SV=8	400 kDa	0.0097453	0.006099	0.62584	1.59785	-1.59785
592	AMPQ_HUMAN	Isoform 2 of Aminopeptidase Q OS=Homo sapiens GN=AQPEP	80 kDa	0.014686	0.0091929	0.625964	1.59754	-1.59754
514	CAPZB_HUMAN	F-actin-capping protein subunit beta OS=Homo sapiens GN=CAPZB PE=1 SV=4	31 kDa	0.037165	0.023264	0.625965	1.59753	-1.59753
959	WDR1_HUMAN	WD repeat-containing protein 1 OS=Homo sapiens GN=WDR1 PE=1 SV=4	66 kDa	0.016988	0.010634	0.625971	1.59752	-1.59752
570	ITAV_HUMAN	Integrin alpha-V OS=Homo sapiens GN=ITGAV PE=1 SV=2	116 kDa	0.019646	0.012298	0.62598	1.5975	-1.5975
663	TCPZ_HUMAN	Isoform 2 of T-complex protein 1 subunit zeta OS=Homo sapiens GN=CCT6A	53 kDa	0.021182	0.01326	0.626003	1.59744	-1.59744
70	DLDH_HUMAN	Dihydrolipoyl dehydrogenase, mitochondrial OS=Homo sapiens GN=DLD PE=1 SV=2	54 kDa	0.020225	0.012661	0.626007	1.59743	-1.59743
680	COEA1_HUMAN	Isoform 3 of Collagen alpha-1(XIV) chain OS=Homo sapiens GN=COL14A1	183 kDa	0.27111	0.16982	0.626388	1.59646	-1.59646
59	CERU_HUMAN	Ceruloplasmin OS=Homo sapiens GN=CP PE=1 SV=1	122 kDa	0.027066	0.017126	0.63275	1.5804	-1.5804
743	E7ER44_HUMAN	Lactotransferrin OS=Homo sapiens GN=LTF PE=1 SV=1	78 kDa	0.10754	0.068238	0.634536	1.57595	-1.57595
746	G3XAI2_HUMAN	Laminin subunit beta-1 OS=Homo sapiens GN=LAMB1 PE=1 SV=1	200 kDa	0.036376	0.023174	0.637068	1.56969	-1.56969
762	MAGT1_HUMAN	Magnesium transporter protein 1 OS=Homo sapiens GN=MAGT1 PE=1 SV=1	38 kDa	0.055314	0.035324	0.638609	1.5659	-1.5659
134	CP11A_HUMAN	Isoform 2 of Cholesterol side-chain cleavage enzyme, mitochondrial OS=Homo sapiens GN=CYP11A1	42 kDa	0.036806	0.02367	0.643102	1.55496	-1.55496
401	AP2A1_HUMAN	AP-2 complex subunit alpha-1 OS=Homo sapiens GN=AP2A1 PE=1 SV=3	108 kDa	0.022105	0.014311	0.64741	1.54462	-1.54462
550	HNRL2_HUMAN	Heterogeneous nuclear ribonucleoprotein U-like protein 2 OS=Homo sapiens GN=HNRNPUL2 PE=1 SV=1	85 kDa	0.051021	0.033044	0.647655	1.54403	-1.54403
135	CLH1_HUMAN	Isoform 2 of Clathrin heavy chain 1 OS=Homo sapiens GN=CLTC	188 kDa	0.14569	0.094363	0.647697	1.54393	-1.54393
637	NID1_HUMAN	Isoform 2 of Nidogen-1 OS=Homo sapiens GN=NID1	122 kDa	0.034212	0.022192	0.648661	1.54164	-1.54164
235	PLEC_HUMAN	Plectin OS=Homo sapiens GN=PLEC PE=1 SV=3	532 kDa	0.01978	0.012841	0.649191	1.54038	-1.54038
856	RAB5C_HUMAN	Ras-related protein Rab-5C OS=Homo sapiens GN=RAB5C PE=1 SV=2	23 kDa	0.038128	0.024774	0.649759	1.53903	-1.53903
545	HEMO_HUMAN	Hemopexin OS=Homo sapiens GN=HPX PE=1 SV=2	52 kDa	0.017826	0.011583	0.649781	1.53898	-1.53898
192	LDHA_HUMAN	Isoform 5 of L-lactate dehydrogenase A chain OS=Homo sapiens GN=LDHA	27 kDa	0.068346	0.044566	0.652064	1.53359	-1.53359
82	E9PFD7_HUMAN	Epidermal growth factor receptor OS=Homo sapiens GN=EGFR PE=1 SV=3	129 kDa	0.042416	0.027658	0.652065	1.53359	-1.53359
745	LAMA2_HUMAN	Laminin subunit alpha-2 OS=Homo sapiens GN=LAMA2 PE=1 SV=4	344 kDa	0.031992	0.020979	0.655758	1.52495	-1.52495
394	AMPN_HUMAN	Aminopeptidase N OS=Homo sapiens GN=ANPEP PE=1 SV=4	110 kDa	0.040455	0.026617	0.657941	1.51989	-1.51989
943	TPPP3_HUMAN	Tubulin polymerization-promoting protein family member 3 OS=Homo sapiens GN=TPPP3 PE=1 SV=1	19 kDa	0.064214	0.042609	0.663547	1.50705	-1.50705
299	UGGG1_HUMAN	UDP-glucose:glycoprotein glucosyltransferase 1 OS=Homo sapiens GN=UGGT1 PE=1 SV=3	177 kDa	0.016536	0.011051	0.668299	1.49634	-1.49634
666	TKT_HUMAN	Isoform 2 of Transketolase OS=Homo sapiens GN=TKT	69 kDa	0.05054	0.034042	0.673565	1.48464	-1.48464
893	SND1_HUMAN	Staphylococcal nuclease domain-containing protein 1 OS=Homo sapiens GN=SND1 PE=1 SV=1	102 kDa	0.019158	0.012962	0.676584	1.47801	-1.47801
150	HS90A_HUMAN	Isoform 2 of Heat shock protein HSP 90-alpha OS=Homo sapiens GN=HSP90AA1	98 kDa	0.024109	0.016327	0.677216	1.47663	-1.47663
489	ENPP1_HUMAN	Ectonucleotide pyrophosphatase/phosphodiesterase family member 1 OS=Homo sapiens GN=ENPP1 PE=1 SV=2	105 kDa	0.1247	0.084741	0.679559	1.47154	-1.47154
703	VINC_HUMAN	Isoform 3 of Vinculin OS=Homo sapiens GN=VCL	25 kDa	0.44023	0.29996	0.681371	1.46763	-1.46763
552	H10_HUMAN	Histone H1.0 OS=Homo sapiens GN=H1F0 PE=1 SV=3	21 kDa	0.15377	0.10489	0.682123	1.46601	-1.46601
563	KV201_HUMAN	Ig kappa chain V-II region Cum OS=Homo sapiens PE=1 SV=1	13 kDa	0.02705	0.018679	0.690536	1.44815	-1.44815
198	LMNA_HUMAN	Isoform ADelta10 of Prelamin-A/C OS=Homo sapiens GN=LMNA	71 kDa	0.24017	0.16596	0.691011	1.44716	-1.44716
524	LG3BP_HUMAN	Galectin-3-binding protein OS=Homo sapiens GN=LGALS3BP PE=1 SV=1	65 kDa	0.010559	0.0073438	0.695501	1.43781	-1.43781
510	XPO1_HUMAN	Exportin-1 OS=Homo sapiens GN=XPO1 PE=1 SV=1	123 kDa	0.011535	0.0080227	0.695509	1.4378	-1.4378
770	PGRC2_HUMAN	Membrane-associated progesterone receptor component 2 OS=Homo sapiens GN=PGRMC2 PE=1 SV=1	24 kDa	0.027699	0.019265	0.695512	1.43779	-1.43779
374	ARPC2_HUMAN	Actin-related protein 2/3 complex subunit 2 OS=Homo sapiens GN=ARPC2 PE=1 SV=1	34 kDa	0.020589	0.01432	0.695517	1.43778	-1.43778
328	H0YMV8_HUMAN	40S ribosomal protein S27 OS=Homo sapiens GN=RPS27L PE=1 SV=1	11 kDa	0.061768	0.042961	0.695522	1.43777	-1.43777
338	EM55_HUMAN	55 kDa erythrocyte membrane protein OS=Homo sapiens GN=MPP1 PE=1 SV=2	52 kDa	0.013255	0.0092192	0.695526	1.43776	-1.43776
693	NUP98_HUMAN	Isoform 3 of Nuclear pore complex protein Nup98-Nup96 OS=Homo sapiens GN=NUP98	98 kDa	0.0065921	0.004585	0.695529	1.43775	-1.43775
937	TXTP_HUMAN	Tricarboxylate transport protein, mitochondrial OS=Homo sapiens GN=SLC25A1 PE=1 SV=2	34 kDa	0.019861	0.013814	0.695534	1.43774	-1.43774
888	SC5A6_HUMAN	Sodium-dependent multivitamin transporter OS=Homo sapiens GN=SLC5A6 PE=2 SV=2	69 kDa	0.0097272	0.0067656	0.695534	1.43774	-1.43774
792	NU107_HUMAN	Nuclear pore complex protein Nup107 OS=Homo sapiens GN=NUP107 PE=1 SV=1	106 kDa	0.0066776	0.0046445	0.695534	1.43774	-1.43774
91	FBLN1_HUMAN	Fibulin-1 OS=Homo sapiens GN=FBLN1 PE=1 SV=4	77 kDa	0.0087863	0.0061112	0.695537	1.43774	-1.43774
306	GLGB_HUMAN	1,4-alpha-glucan-branching enzyme OS=Homo sapiens GN=GBE1 PE=1 SV=3	80 kDa	0.0087988	0.0061199	0.695538	1.43774	-1.43774
421	BASP1_HUMAN	Brain acid soluble protein 1 OS=Homo sapiens GN=BASP1 PE=1 SV=2	23 kDa	0.054421	0.037852	0.69554	1.43773	-1.43773
341	RL10A_HUMAN	60S ribosomal protein L10a OS=Homo sapiens GN=RPL10A PE=1 SV=2	25 kDa	0.028464	0.019798	0.695545	1.43772	-1.43772
702	UGDH_HUMAN	Isoform 3 of UDP-glucose 6-dehydrogenase OS=Homo sapiens GN=UGDH	44 kDa	0.015559	0.010822	0.695546	1.43772	-1.43772
254	PNPH_HUMAN	Purine nucleoside phosphorylase OS=Homo sapiens GN=PNP PE=1 SV=2	32 kDa	0.021373	0.014866	0.69555	1.43771	-1.43771
458	B0QZ18_HUMAN	Copine-1 OS=Homo sapiens GN=CPNE1 PE=1 SV=1	60 kDa	0.011396	0.0079265	0.695551	1.43771	-1.43771
137	KCRU_HUMAN	Isoform 2 of Creatine kinase U-type, mitochondrial OS=Homo sapiens GN=CKMT1A	50 kDa	0.013787	0.0095896	0.695554	1.4377	-1.4377
881	SFXN3_HUMAN	Sideroflexin-3 OS=Homo sapiens GN=SFXN3 PE=1 SV=2	36 kDa	0.019005	0.013219	0.695554	1.4377	-1.4377
670	TUSC3_HUMAN	Isoform 2 of Tumor suppressor candidate 3 OS=Homo sapiens GN=TUSC3	40 kDa	0.0178	0.012381	0.695562	1.43769	-1.43769
92	G6PI_HUMAN	Glucose-6-phosphate isomerase OS=Homo sapiens GN=GPI PE=1 SV=4	63 kDa	0.011069	0.0076992	0.695564	1.43768	-1.43768
288	TBA1B_HUMAN	Tubulin alpha-1B chain OS=Homo sapiens GN=TUBA1B PE=1 SV=1	50 kDa	0.020494	0.014289	0.697228	1.43425	-1.43425
684	FERM2_HUMAN	Isoform 3 of Fermitin family homolog 2 OS=Homo sapiens GN=FERMT2	79 kDa	0.0044629	0.0031267	0.700598	1.42735	-1.42735
363	RL38_HUMAN	60S ribosomal protein L38 OS=Homo sapiens GN=RPL38 PE=1 SV=2	8 kDa	0.0438	0.030687	0.700616	1.42731	-1.42731
785	NB5R3_HUMAN	NADH-cytochrome b5 reductase 3 OS=Homo sapiens GN=CYB5R3 PE=1 SV=3	34 kDa	0.020372	0.014273	0.700618	1.42731	-1.42731
409	DNPEP_HUMAN	Aspartyl aminopeptidase OS=Homo sapiens GN=DNPEP PE=1 SV=1	52 kDa	0.0064547	0.0045223	0.700621	1.4273	-1.4273
683	ERLEC_HUMAN	Isoform 3 of Endoplasmic reticulum lectin 1 OS=Homo sapiens GN=ERLEC1	52 kDa	0.0067089	0.0047004	0.700622	1.4273	-1.4273
392	AOFA_HUMAN	Amine oxidase [flavin-containing] A OS=Homo sapiens GN=MAOA PE=1 SV=1	60 kDa	0.13283	0.093749	0.705782	1.41687	-1.41687
483	RPN1_HUMAN	Dolichyl-diphosphooligosaccharide--protein glycosyltransferase subunit 1 OS=Homo sapiens GN=RPN1 PE=1 SV=1	69 kDa	0.18136	0.1292	0.712395	1.40372	-1.40372
734	PECA1_HUMAN	Isoform Delta14 of Platelet endothelial cell adhesion molecule OS=Homo sapiens GN=PECAM1	80 kDa	0.081581	0.058231	0.713781	1.40099	-1.40099
344	RL15_HUMAN	60S ribosomal protein L15 OS=Homo sapiens GN=RPL15 PE=1 SV=2	24 kDa	0.080742	0.05782	0.716108	1.39644	-1.39644
802	PAPP1_HUMAN	Pappalysin-1 OS=Homo sapiens GN=PAPPA PE=1 SV=3	181 kDa	0.063274	0.045538	0.719695	1.38948	-1.38948
787	NCPR_HUMAN	NADPH--cytochrome P450 reductase OS=Homo sapiens GN=POR PE=1 SV=2	77 kDa	0.034941	0.025327	0.72485	1.37959	-1.37959
42	ANXA2_HUMAN	Annexin A2 OS=Homo sapiens GN=ANXA2 PE=1 SV=2	39 kDa	0.13051	0.095048	0.728281	1.3731	-1.3731
588	RL12_HUMAN	Isoform 2 of 60S ribosomal protein L12 OS=Homo sapiens GN=RPL12	14 kDa	0.07799	0.056812	0.728452	1.37277	-1.37277
706	ANO6_HUMAN	Isoform 4 of Anoctamin-6 OS=Homo sapiens GN=ANO6	108 kDa	0.022163	0.016186	0.730316	1.36927	-1.36927
389	CRYAB_HUMAN	Alpha-crystallin B chain OS=Homo sapiens GN=CRYAB PE=1 SV=2	20 kDa	0.05857	0.042853	0.731654	1.36677	-1.36677
372	E9PEJ4_HUMAN	Acetyltransferase component of pyruvate dehydrogenase complex OS=Homo sapiens GN=DLAT PE=1 SV=1	58 kDa	0.013337	0.009873	0.740271	1.35086	-1.35086
659	STAB1_HUMAN	Isoform 2 of Stabilin-1 OS=Homo sapiens GN=STAB1	87 kDa	0.039659	0.029378	0.740765	1.34996	-1.34996
955	SC22B_HUMAN	Vesicle-trafficking protein SEC22b OS=Homo sapiens GN=SEC22B PE=1 SV=4	25 kDa	0.067035	0.049955	0.745208	1.34191	-1.34191
335	RS9_HUMAN	40S ribosomal protein S9 OS=Homo sapiens GN=RPS9 PE=1 SV=3	23 kDa	0.074291	0.055363	0.745218	1.34189	-1.34189
279	AT1A1_HUMAN	Sodium/potassium-transporting ATPase subunit alpha-1 OS=Homo sapiens GN=ATP1A1 PE=1 SV=1	113 kDa	0.014088	0.010499	0.745244	1.34184	-1.34184
747	LAMC1_HUMAN	Laminin subunit gamma-1 OS=Homo sapiens GN=LAMC1 PE=1 SV=3	178 kDa	0.051783	0.038716	0.747658	1.33751	-1.33751
143	FLNA_HUMAN	Isoform 2 of Filamin-A OS=Homo sapiens GN=FLNA	280 kDa	0.069437	0.052494	0.755995	1.32276	-1.32276
11	RS2_HUMAN	40S ribosomal protein S2 OS=Homo sapiens GN=RPS2 PE=1 SV=2	31 kDa	0.077297	0.05865	0.758762	1.31794	-1.31794
122	RRBP1_HUMAN	Isoform 1 of Ribosome-binding protein 1 OS=Homo sapiens GN=RRBP1	152 kDa	0.024129	0.01832	0.759252	1.31709	-1.31709
325	E7ETK0_HUMAN	40S ribosomal protein S24 OS=Homo sapiens GN=RPS24 PE=1 SV=1	15 kDa	0.086272	0.06559	0.76027	1.31532	-1.31532
454	COL12_HUMAN	Collectin-12 OS=Homo sapiens GN=COLEC12 PE=1 SV=3	82 kDa	0.062464	0.047741	0.764296	1.30839	-1.30839
712	ITB1_HUMAN	Isoform 4 of Integrin beta-1 OS=Homo sapiens GN=ITGB1	91 kDa	0.094246	0.072104	0.765062	1.30708	-1.30708
47	ATPB_HUMAN	ATP synthase subunit beta, mitochondrial OS=Homo sapiens GN=ATP5B PE=1 SV=3	57 kDa	0.066166	0.050722	0.766587	1.30448	-1.30448
662	SVEP1_HUMAN	Isoform 2 of Sushi, von Willebrand factor type A, EGF and pentraxin domain-containing protein 1 OS=Homo sapiens GN=SVEP1	96 kDa	0.062833	0.048235	0.76767	1.30264	-1.30264
728	MPCP_HUMAN	Isoform B of Phosphate carrier protein, mitochondrial OS=Homo sapiens GN=SLC25A3	40 kDa	0.057034	0.044575	0.781551	1.27951	-1.27951
880	SFXN1_HUMAN	Sideroflexin-1 OS=Homo sapiens GN=SFXN1 PE=1 SV=4	36 kDa	0.025577	0.020013	0.782461	1.27802	-1.27802
589	ATL4_HUMAN	Isoform 2 of ADAMTS-like protein 4 OS=Homo sapiens GN=ADAMTSL4	95 kDa	0.0093908	0.007348	0.782468	1.27801	-1.27801
69	ECH1_HUMAN	Delta(3,5)-Delta(2,4)-dienoyl-CoA isomerase, mitochondrial OS=Homo sapiens GN=ECH1 PE=1 SV=2	36 kDa	0.025109	0.019647	0.782468	1.27801	-1.27801
343	RL14_HUMAN	60S ribosomal protein L14 OS=Homo sapiens GN=RPL14 PE=1 SV=4	23 kDa	0.076611	0.059946	0.782472	1.278	-1.278
649	RAB5B_HUMAN	Isoform 2 of Ras-related protein Rab-5B OS=Homo sapiens GN=RAB5B	19 kDa	0.047332	0.037036	0.782473	1.278	-1.278
273	Q5QPL9_HUMAN	RNA-binding protein Raly (Fragment) OS=Homo sapiens GN=RALY PE=1 SV=1	25 kDa	0.03475	0.027191	0.782475	1.278	-1.278
470	COX2_HUMAN	Cytochrome c oxidase subunit 2 OS=Homo sapiens GN=MT-CO2 PE=1 SV=1	26 kDa	0.036281	0.028389	0.782476	1.27799	-1.27799
349	RL23_HUMAN	60S ribosomal protein L23 OS=Homo sapiens GN=RPL23 PE=1 SV=1	15 kDa	0.058826	0.04603	0.782477	1.27799	-1.27799
53	CALX_HUMAN	Calnexin OS=Homo sapiens GN=CANX PE=1 SV=2	68 kDa	0.041735	0.032657	0.782485	1.27798	-1.27798
178	AAAT_HUMAN	Isoform 3 of Neutral amino acid transporter B(0) OS=Homo sapiens GN=SLC1A5	34 kDa	0.026312	0.020589	0.782495	1.27796	-1.27796
477	ODO2_HUMAN	Dihydrolipoyllysine-residue succinyltransferase component of 2-oxoglutarate dehydrogenase complex, mitochondrial OS=Homo sapiens GN=DLST PE=1 SV=4	49 kDa	0.01818	0.014226	0.782508	1.27794	-1.27794
369	RL8_HUMAN	60S ribosomal protein L8 OS=Homo sapiens GN=RPL8 PE=1 SV=2	28 kDa	0.080114	0.062761	0.783396	1.27649	-1.27649
889	S12A9_HUMAN	Solute carrier family 12 member 9 OS=Homo sapiens GN=SLC12A9 PE=1 SV=1	96 kDa	0.0089616	0.0070506	0.786757	1.27104	-1.27104
129	ARPC4_HUMAN	Isoform 2 of Actin-related protein 2/3 complex subunit 4 OS=Homo sapiens GN=ARPC4	72 kDa	0.0065886	0.0051858	0.787087	1.27051	-1.27051
651	PTPRJ_HUMAN	Isoform 2 of Receptor-type tyrosine-protein phosphatase eta OS=Homo sapiens GN=PTPRJ	57 kDa	0.0076398	0.0060133	0.787102	1.27048	-1.27048
426	CAN6_HUMAN	Calpain-6 OS=Homo sapiens GN=CAPN6 PE=1 SV=2	75 kDa	0.12042	0.095477	0.792867	1.26125	-1.26125
15	RL13A_HUMAN	60S ribosomal protein L13a OS=Homo sapiens GN=RPL13A PE=1 SV=2	24 kDa	0.10616	0.084466	0.795648	1.25684	-1.25684
144	FLNB_HUMAN	Isoform 2 of Filamin-B OS=Homo sapiens GN=FLNB	276 kDa	0.020357	0.016241	0.797809	1.25343	-1.25343
526	DHE3_HUMAN	Glutamate dehydrogenase 1, mitochondrial OS=Homo sapiens GN=GLUD1 PE=1 SV=2	61 kDa	0.024024	0.019248	0.801199	1.24813	-1.24813
38	A2MG_HUMAN	Alpha-2-macroglobulin OS=Homo sapiens GN=A2M PE=1 SV=3	163 kDa	0.056556	0.045892	0.811444	1.23237	-1.23237
899	S26A2_HUMAN	Sulfate transporter OS=Homo sapiens GN=SLC26A2 PE=1 SV=2	82 kDa	0.031949	0.026109	0.817209	1.22368	-1.22368
561	HYOU1_HUMAN	Hypoxia up-regulated protein 1 OS=Homo sapiens GN=HYOU1 PE=1 SV=1	111 kDa	0.081386	0.066619	0.818556	1.22166	-1.22166
665	TCRG1_HUMAN	Isoform 2 of Transcription elongation regulator 1 OS=Homo sapiens GN=TCERG1	122 kDa	0.022941	0.018965	0.826686	1.20965	-1.20965
597	ACLY_HUMAN	Isoform 2 of ATP-citrate synthase OS=Homo sapiens GN=ACLY	120 kDa	0.027344	0.02266	0.828701	1.20671	-1.20671
827	LRP1_HUMAN	Prolow-density lipoprotein receptor-related protein 1 OS=Homo sapiens GN=LRP1 PE=1 SV=2	505 kDa	0.047567	0.03946	0.829567	1.20545	-1.20545
146	GFPT1_HUMAN	Isoform 2 of Glutamine--fructose-6-phosphate aminotransferase [isomerizing] 1 OS=Homo sapiens GN=GFPT1	77 kDa	0.015117	0.012617	0.834623	1.19815	-1.19815
236	PCBP1_HUMAN	Poly(rC)-binding protein 1 OS=Homo sapiens GN=PCBP1 PE=1 SV=2	37 kDa	0.057835	0.048271	0.834633	1.19813	-1.19813
354	RL27A_HUMAN	60S ribosomal protein L27a OS=Homo sapiens GN=RPL27A PE=1 SV=2	17 kDa	0.069558	0.058056	0.834642	1.19812	-1.19812
187	PSG1_HUMAN	Isoform 4 of Pregnancy-specific beta-1-glycoprotein 1 OS=Homo sapiens GN=PSG1	48 kDa	0.024166	0.02017	0.834644	1.19812	-1.19812
41	ANXA1_HUMAN	Annexin A1 OS=Homo sapiens GN=ANXA1 PE=1 SV=2	39 kDa	0.78206	0.65459	0.837007	1.19473	-1.19473
586	RS20_HUMAN	Isoform 2 of 40S ribosomal protein S20 OS=Homo sapiens GN=RPS20	16 kDa	0.036091	0.030255	0.838298	1.19289	-1.19289
220	NAGK_HUMAN	N-acetyl-D-glucosamine kinase OS=Homo sapiens GN=NAGK PE=1 SV=4	37 kDa	0.014898	0.012489	0.8383	1.19289	-1.19289
549	HNRPU_HUMAN	Heterogeneous nuclear ribonucleoprotein U OS=Homo sapiens GN=HNRNPU PE=1 SV=6	91 kDa	0.12722	0.10666	0.83839	1.19276	-1.19276
66	CO3_HUMAN	Complement C3 OS=Homo sapiens GN=C3 PE=1 SV=2	187 kDa	0.058163	0.049107	0.8443	1.18441	-1.18441
13	5NTD_HUMAN	5'-nucleotidase OS=Homo sapiens GN=NT5E PE=1 SV=1	63 kDa	0.028696	0.024292	0.846529	1.18129	-1.18129
674	ACADV_HUMAN	Isoform 2 of Very long-chain specific acyl-CoA dehydrogenase, mitochondrial OS=Homo sapiens GN=ACADVL	68 kDa	0.043805	0.037268	0.85077	1.17541	-1.17541
474	DYHC1_HUMAN	Cytoplasmic dynein 1 heavy chain 1 OS=Homo sapiens GN=DYNC1H1 PE=1 SV=5	532 kDa	0.0097495	0.0083223	0.853613	1.17149	-1.17149
62	F13A_HUMAN	Coagulation factor XIII A chain OS=Homo sapiens GN=F13A1 PE=1 SV=4	83 kDa	0.12514	0.10708	0.855682	1.16866	-1.16866
197	ACTN4_HUMAN	Isoform ACTN4ISO of Alpha-actinin-4 OS=Homo sapiens GN=ACTN4	80 kDa	0.059506	0.051246	0.86119	1.16118	-1.16118
710	HP1B3_HUMAN	Isoform 4 of Heterochromatin protein 1-binding protein 3 OS=Homo sapiens GN=HP1BP3	15 kDa	0.35572	0.30687	0.862673	1.15919	-1.15919
837	PDIA4_HUMAN	Protein disulfide-isomerase A4 OS=Homo sapiens GN=PDIA4 PE=1 SV=2	73 kDa	0.019222	0.016652	0.866299	1.15434	-1.15434
476	AMPL_HUMAN	Cytosol aminopeptidase OS=Homo sapiens GN=LAP3 PE=1 SV=3	56 kDa	0.011901	0.01031	0.866314	1.15432	-1.15432
505	IF4A3_HUMAN	Eukaryotic initiation factor 4A-III OS=Homo sapiens GN=EIF4A3 PE=1 SV=4	47 kDa	0.015029	0.01302	0.866325	1.1543	-1.1543
121	ITA5_HUMAN	Integrin alpha-5 OS=Homo sapiens GN=ITGA5 PE=1 SV=2	115 kDa	0.011776	0.010239	0.86948	1.15011	-1.15011
938	ECHA_HUMAN	Trifunctional enzyme subunit alpha, mitochondrial OS=Homo sapiens GN=HADHA PE=1 SV=2	83 kDa	0.067461	0.059121	0.876373	1.14107	-1.14107
94	B5MDF5_HUMAN	GTP-binding nuclear protein Ran OS=Homo sapiens GN=RAN PE=1 SV=1	26 kDa	0.083851	0.07359	0.877628	1.13943	-1.13943
605	PRKDC_HUMAN	Isoform 2 of DNA-dependent protein kinase catalytic subunit OS=Homo sapiens GN=PRKDC	466 kDa	0.0095374	0.0083889	0.879579	1.13691	-1.13691
849	DHX15_HUMAN	Putative pre-mRNA-splicing factor ATP-dependent RNA helicase DHX15 OS=Homo sapiens GN=DHX15 PE=1 SV=2	91 kDa	0.016806	0.014837	0.882839	1.13271	-1.13271
252	TGM2_HUMAN	Protein-glutamine gamma-glutamyltransferase 2 OS=Homo sapiens GN=TGM2 PE=1 SV=2	77 kDa	0.1304	0.11558	0.88635	1.12822	-1.12822
414	B3AT_HUMAN	Band 3 anion transport protein OS=Homo sapiens GN=SLC4A1 PE=1 SV=3	102 kDa	0.13229	0.1179	0.891224	1.12205	-1.12205
771	C9JW74_HUMAN	Mesoderm-specific transcript homolog protein OS=Homo sapiens GN=MEST PE=4 SV=1	34 kDa	0.024421	0.021771	0.891487	1.12172	-1.12172
402	APOA1_HUMAN	Apolipoprotein A-I OS=Homo sapiens GN=APOA1 PE=1 SV=1	31 kDa	0.10796	0.0964	0.892923	1.11992	-1.11992
320	K7ELC2_HUMAN	40S ribosomal protein S15 OS=Homo sapiens GN=RPS15 PE=1 SV=1	18 kDa	0.18964	0.16958	0.894221	1.11829	-1.11829
301	B4E1Z4_HUMAN	Uncharacterized protein OS=Homo sapiens PE=2 SV=1	141 kDa	0.011384	0.01018	0.894238	1.11827	-1.11827
961	XRCC5_HUMAN	X-ray repair cross-complementing protein 5 OS=Homo sapiens GN=XRCC5 PE=1 SV=3	83 kDa	0.019689	0.017607	0.894256	1.11825	-1.11825
697	PGM1_HUMAN	Isoform 3 of Phosphoglucomutase-1 OS=Homo sapiens GN=PGM1	40 kDa	0.019682	0.017655	0.897012	1.11481	-1.11481
621	PTK7_HUMAN	Isoform 2 of Inactive tyrosine-protein kinase 7 OS=Homo sapiens GN=PTK7	114 kDa	0.0069746	0.0062565	0.897041	1.11478	-1.11478
707	XPO2_HUMAN	Isoform 4 of Exportin-2 OS=Homo sapiens GN=CSE1L	104 kDa	0.0078512	0.0070429	0.897048	1.11477	-1.11477
859	RDH13_HUMAN	Retinol dehydrogenase 13 OS=Homo sapiens GN=RDH13 PE=1 SV=2	36 kDa	0.021703	0.019469	0.897065	1.11475	-1.11475
280	S40A1_HUMAN	Solute carrier family 40 member 1 OS=Homo sapiens GN=SLC40A1 PE=1 SV=1	63 kDa	0.012581	0.011286	0.897067	1.11474	-1.11474
216	MOES_HUMAN	Moesin OS=Homo sapiens GN=MSN PE=1 SV=3	68 kDa	0.080249	0.072562	0.904211	1.10594	-1.10594
248	PDIA3_HUMAN	Protein disulfide-isomerase A3 OS=Homo sapiens GN=PDIA3 PE=1 SV=4	57 kDa	0.17115	0.15522	0.906924	1.10263	-1.10263
284	TFR1_HUMAN	Transferrin receptor protein 1 OS=Homo sapiens GN=TFRC PE=1 SV=2	85 kDa	0.21119	0.19215	0.909844	1.09909	-1.09909
737	1433B_HUMAN	Isoform Short of 14-3-3 protein beta/alpha OS=Homo sapiens GN=YWHAB	28 kDa	0.033753	0.030734	0.910556	1.09823	-1.09823
334	Q5JR95_HUMAN	40S ribosomal protein S8 OS=Homo sapiens GN=RPS8 PE=1 SV=1	22 kDa	0.087614	0.079981	0.912879	1.09544	-1.09544
441	CLIC3_HUMAN	Chloride intracellular channel protein 3 OS=Homo sapiens GN=CLIC3 PE=1 SV=2	27 kDa	0.069794	0.063714	0.912886	1.09543	-1.09543
234	PLSL_HUMAN	Plastin-2 OS=Homo sapiens GN=LCP1 PE=1 SV=6	70 kDa	0.013135	0.012021	0.915188	1.09267	-1.09267
764	MDHC_HUMAN	Malate dehydrogenase, cytoplasmic OS=Homo sapiens GN=MDH1 PE=1 SV=4	36 kDa	0.024658	0.022567	0.9152	1.09266	-1.09266
87	EZRI_HUMAN	Ezrin OS=Homo sapiens GN=EZR PE=1 SV=4	69 kDa	0.086043	0.078844	0.916333	1.09131	-1.09131
533	G3P_HUMAN	Glyceraldehyde-3-phosphate dehydrogenase OS=Homo sapiens GN=GAPDH PE=1 SV=3	36 kDa	0.20897	0.19236	0.920515	1.08635	-1.08635
447	COPA_HUMAN	Coatomer subunit alpha OS=Homo sapiens GN=COPA PE=1 SV=2	138 kDa	0.021868	0.020167	0.922215	1.08435	-1.08435
465	CRIP2_HUMAN	Cysteine-rich protein 2 OS=Homo sapiens GN=CRIP2 PE=1 SV=1	22 kDa	0.044652	0.041309	0.925132	1.08093	-1.08093
78	EF1A1_HUMAN	Elongation factor 1-alpha 1 OS=Homo sapiens GN=EEF1A1 PE=1 SV=1	50 kDa	0.13578	0.12562	0.925173	1.08088	-1.08088
126	RL13_HUMAN	Isoform 2 of 60S ribosomal protein L13 OS=Homo sapiens GN=RPL13	19 kDa	0.11299	0.10478	0.927339	1.07835	-1.07835
177	HCFC1_HUMAN	Isoform 3 of Host cell factor 1 OS=Homo sapiens GN=HCFC1	47 kDa	0.093649	0.087697	0.936444	1.06787	-1.06787
953	TECR_HUMAN	Very-long-chain enoyl-CoA reductase OS=Homo sapiens GN=TECR PE=1 SV=1	36 kDa	0.033424	0.031322	0.937111	1.06711	-1.06711
180	KPYM_HUMAN	Isoform 3 of Pyruvate kinase PKM OS=Homo sapiens GN=PKM	56 kDa	0.061804	0.058281	0.942997	1.06045	-1.06045
152	HNRPR_HUMAN	Isoform 2 of Heterogeneous nuclear ribonucleoprotein R OS=Homo sapiens GN=HNRNPR	71 kDa	0.050143	0.047285	0.943003	1.06044	-1.06044
491	EHD2_HUMAN	EH domain-containing protein 2 OS=Homo sapiens GN=EHD2 PE=1 SV=2	61 kDa	0.039772	0.037546	0.944031	1.05929	-1.05929
946	UBA1_HUMAN	Ubiquitin-like modifier-activating enzyme 1 OS=Homo sapiens GN=UBA1 PE=1 SV=3	118 kDa	0.021407	0.020303	0.948428	1.05438	-1.05438
89	FSCN1_HUMAN	Fascin OS=Homo sapiens GN=FSCN1 PE=1 SV=3	55 kDa	0.022924	0.021786	0.950358	1.05224	-1.05224
51	HEXB_HUMAN	Beta-hexosaminidase subunit beta OS=Homo sapiens GN=HEXB PE=1 SV=3	63 kDa	0.022219	0.021215	0.954813	1.04733	-1.04733
342	RL11_HUMAN	60S ribosomal protein L11 OS=Homo sapiens GN=RPL11 PE=1 SV=2	20 kDa	0.069402	0.066266	0.954814	1.04732	-1.04732
6	E9PCR7_HUMAN	2-oxoglutarate dehydrogenase, mitochondrial OS=Homo sapiens GN=OGDH PE=1 SV=1	118 kDa	0.023803	0.022764	0.95635	1.04564	-1.04564
439	MUC18_HUMAN	Cell surface glycoprotein MUC18 OS=Homo sapiens GN=MCAM PE=1 SV=2	72 kDa	0.04618	0.044861	0.971438	1.0294	-1.0294
741	B7ZKJ8_HUMAN	ITIH4 protein OS=Homo sapiens GN=ITIH4 PE=1 SV=1	104 kDa	0.033031	0.032164	0.973752	1.02696	-1.02696
488	DAG1_HUMAN	Dystroglycan OS=Homo sapiens GN=DAG1 PE=1 SV=2	97 kDa	0.051736	0.050402	0.974215	1.02647	-1.02647
37	PPB1_HUMAN	Alkaline phosphatase, placental type OS=Homo sapiens GN=ALPP PE=1 SV=2	58 kDa	0.092447	0.090304	0.976819	1.02373	-1.02373
72	DPP4_HUMAN	Dipeptidyl peptidase 4 OS=Homo sapiens GN=DPP4 PE=1 SV=2	88 kDa	0.067139	0.065925	0.981918	1.01841	-1.01841
554	H1X_HUMAN	Histone H1x OS=Homo sapiens GN=H1FX PE=1 SV=1	22 kDa	0.086786	0.085632	0.986703	1.01348	-1.01348
567	IMB1_HUMAN	Importin subunit beta-1 OS=Homo sapiens GN=KPNB1 PE=1 SV=2	97 kDa	0.022252	0.022026	0.989844	1.01026	-1.01026
125	4F2_HUMAN	Isoform 2 of 4F2 cell-surface antigen heavy chain OS=Homo sapiens GN=SLC3A2	58 kDa	0.038921	0.03854	0.990211	1.00989	-1.00989
371	GRP78_HUMAN	78 kDa glucose-regulated protein OS=Homo sapiens GN=HSPA5 PE=1 SV=2	72 kDa	0.2408	0.23977	0.995723	1.0043	-1.0043
255	PSA_HUMAN	Puromycin-sensitive aminopeptidase OS=Homo sapiens GN=NPEPPS PE=1 SV=2	103 kDa	0.02574	0.025711	0.998873	1.00113	-1.00113
669	SYWC_HUMAN	Isoform 2 of Tryptophan--tRNA ligase, cytoplasmic OS=Homo sapiens GN=WARS	49 kDa	0.055012	0.054951	0.998891	1.00111	-1.00111
890	GTR1_HUMAN	Solute carrier family 2, facilitated glucose transporter member 1 OS=Homo sapiens GN=SLC2A1 PE=1 SV=2	54 kDa	0.31991	0.32063	1.00225	0.997754	1.00225
364	RL4_HUMAN	60S ribosomal protein L4 OS=Homo sapiens GN=RPL4 PE=1 SV=5	48 kDa	0.13737	0.1383	1.00677	0.993275	1.00677
339	CH60_HUMAN	60 kDa heat shock protein, mitochondrial OS=Homo sapiens GN=HSPD1 PE=1 SV=2	61 kDa	0.050227	0.050642	1.00826	0.991805	1.00826
350	K7EJV9_HUMAN	60S ribosomal protein L23a (Fragment) OS=Homo sapiens GN=RPL23A PE=1 SV=1 (K7EJV9_HUMAN)	19 kDa	0.0063738	0.0064415	1.01062	0.98949	1.01062
444	B4DJV2_HUMAN	Citrate synthase OS=Homo sapiens GN=CS PE=1 SV=1	50 kDa	0.015957	0.016555	1.03748	0.963878	1.03748
131	E41L3_HUMAN	Isoform 2 of Band 4.1-like protein 3 OS=Homo sapiens GN=EPB41L3	97 kDa	0.001216	0.0012637	1.03923	0.962254	1.03923
182	RAP1B_HUMAN	Isoform 3 of Ras-related protein Rap-1b OS=Homo sapiens GN=RAP1B	19 kDa	0.018853	0.019643	1.0419	0.959782	1.0419
270	Q5JR08_HUMAN	Rho-related GTP-binding protein RhoC (Fragment) OS=Homo sapiens GN=RHOC PE=1 SV=3	22 kDa	0.010894	0.011365	1.04323	0.958557	1.04323
204	PLAK_HUMAN	Junction plakoglobin OS=Homo sapiens GN=JUP PE=1 SV=3	82 kDa	0.011055	0.011533	1.04324	0.958554	1.04324
536	B7Z8J4_HUMAN	Glycylpeptide N-tetradecanoyltransferase 1 OS=Homo sapiens GN=NMT1 PE=1 SV=1	15 kDa	0.015029	0.015679	1.04325	0.958543	1.04325
209	ILEU_HUMAN	Leukocyte elastase inhibitor OS=Homo sapiens GN=SERPINB1 PE=1 SV=1	43 kDa	0.016298	0.017003	1.04326	0.958537	1.04326
867	B0QYK0_HUMAN	RNA-binding protein EWS OS=Homo sapiens GN=EWSR1 PE=1 SV=1	65 kDa	0.01999	0.020855	1.04327	0.958523	1.04327
646	SE1L1_HUMAN	Isoform 2 of Protein sel-1 homolog 1 OS=Homo sapiens GN=SEL1L	34 kDa	0.013681	0.014273	1.04327	0.958523	1.04327
329	RS29_HUMAN	40S ribosomal protein S29 OS=Homo sapiens GN=RPS29 PE=1 SV=2	7 kDa	0.036767	0.038358	1.04327	0.958522	1.04327
623	IF2B3_HUMAN	Isoform 2 of Insulin-like growth factor 2 mRNA-binding protein 3 OS=Homo sapiens GN=IGF2BP3	22 kDa	0.010399	0.010849	1.04327	0.958522	1.04327
895	GRP75_HUMAN	Stress-70 protein, mitochondrial OS=Homo sapiens GN=HSPA9 PE=1 SV=2	74 kDa	0.027291	0.028472	1.04327	0.958521	1.04327
93	PYGB_HUMAN	Glycogen phosphorylase, brain form OS=Homo sapiens GN=PYGB PE=1 SV=5	97 kDa	0.0024424	0.0025481	1.04328	0.958518	1.04328
572	ICAM1_HUMAN	Intercellular adhesion molecule 1 OS=Homo sapiens GN=ICAM1 PE=1 SV=2	58 kDa	0.0038702	0.0040377	1.04328	0.958516	1.04328
778	MMRN2_HUMAN	Multimerin-2 OS=Homo sapiens GN=MMRN2 PE=1 SV=2	104 kDa	0.0021696	0.0022635	1.04328	0.958516	1.04328
626	PPAC_HUMAN	Isoform 2 of Low molecular weight phosphotyrosine protein phosphatase OS=Homo sapiens GN=ACP1	18 kDa	0.013031	0.013595	1.04328	0.958514	1.04328
263	RAB8A_HUMAN	Ras-related protein Rab-8A OS=Homo sapiens GN=RAB8A PE=1 SV=1	24 kDa	0.0099465	0.010377	1.04328	0.958514	1.04328
908	TADBP_HUMAN	TAR DNA-binding protein 43 OS=Homo sapiens GN=TARDBP PE=1 SV=1	45 kDa	0.0099465	0.010377	1.04328	0.958514	1.04328
429	CAH2_HUMAN	Carbonic anhydrase 2 OS=Homo sapiens GN=CA2 PE=1 SV=2	29 kDa	0.031676	0.033047	1.04328	0.958514	1.04328
757	MBOA5_HUMAN	Lysophospholipid acyltransferase 5 OS=Homo sapiens GN=LPCAT3 PE=1 SV=1	56 kDa	0.0042278	0.0044108	1.04328	0.958511	1.04328
715	PRDX5_HUMAN	Isoform 4 of Peroxiredoxin-5, mitochondrial OS=Homo sapiens GN=PRDX5	13 kDa	0.065886	0.068738	1.04329	0.958509	1.04329
704	ACS2L_HUMAN	Isoform 4 of Acetyl-coenzyme A synthetase 2-like, mitochondrial OS=Homo sapiens GN=ACSS1	63 kDa	0.014323	0.014943	1.04329	0.958509	1.04329
832	PSB4_HUMAN	Proteasome subunit beta type-4 OS=Homo sapiens GN=PSMB4 PE=1 SV=4	29 kDa	0.007799	0.0081366	1.04329	0.958508	1.04329
760	F8VV32_HUMAN	Lysozyme C OS=Homo sapiens GN=LYZ PE=1 SV=1	11 kDa	0.039595	0.041309	1.04329	0.958508	1.04329
272	RL1D1_HUMAN	Ribosomal L1 domain-containing protein 1 OS=Homo sapiens GN=RSL1D1 PE=1 SV=3	55 kDa	0.0042019	0.0043838	1.04329	0.958506	1.04329
871	SEM3B_HUMAN	Semaphorin-3B OS=Homo sapiens GN=SEMA3B PE=2 SV=1	83 kDa	0.0027489	0.0028679	1.04329	0.958506	1.04329
920	C9JGI3_HUMAN	Thymidine phosphorylase (Fragment) OS=Homo sapiens GN=TYMP PE=1 SV=1	46 kDa	0.0046268	0.0048271	1.04329	0.958505	1.04329
656	S22AB_HUMAN	Isoform 2 of Solute carrier family 22 member 11 OS=Homo sapiens GN=SLC22A11	48 kDa	0.013975	0.01458	1.04329	0.958505	1.04329
934	TMED9_HUMAN	Transmembrane emp24 domain-containing protein 9 OS=Homo sapiens GN=TMED9 PE=1 SV=2	27 kDa	0.0087614	0.0091407	1.04329	0.958504	1.04329
351	RL24_HUMAN	60S ribosomal protein L24 OS=Homo sapiens GN=RPL24 PE=1 SV=1	18 kDa	0.052457	0.054728	1.04329	0.958504	1.04329
810	PEBP1_HUMAN	Phosphatidylethanolamine-binding protein 1 OS=Homo sapiens GN=PEBP1 PE=1 SV=3	21 kDa	0.033031	0.034461	1.04329	0.958504	1.04329
212	ACSL3_HUMAN	Long-chain-fatty-acid--CoA ligase 3 OS=Homo sapiens GN=ACSL3 PE=1 SV=3	80 kDa	0.0028596	0.0029834	1.04329	0.958504	1.04329
289	F5H5D3_HUMAN	Tubulin alpha-1C chain OS=Homo sapiens GN=TUBA1C PE=1 SV=1	58 kDa	0.0079342	0.0082777	1.04329	0.958503	1.04329
109	E7EQU1_HUMAN	High mobility group protein B3 (Fragment) OS=Homo sapiens GN=HMGB3 PE=1 SV=1	22 kDa	0.074676	0.077909	1.04329	0.958503	1.04329
98	GNA11_HUMAN	Guanine nucleotide-binding protein subunit alpha-11 OS=Homo sapiens GN=GNA11 PE=1 SV=2	42 kDa	0.0057352	0.0059835	1.04329	0.958503	1.04329
385	ARK72_HUMAN	Aflatoxin B1 aldehyde reductase member 2 OS=Homo sapiens GN=AKR7A2 PE=1 SV=3	40 kDa	0.0057352	0.0059835	1.04329	0.958503	1.04329
151	HNRPM_HUMAN	Isoform 2 of Heterogeneous nuclear ribonucleoprotein M OS=Homo sapiens GN=HNRNPM	74 kDa	0.0029796	0.0031086	1.04329	0.958502	1.04329
642	LMBD1_HUMAN	Isoform 2 of Probable lysosomal cobalamin transporter OS=Homo sapiens GN=LMBRD1	44 kDa	0.0052524	0.0054798	1.04329	0.958502	1.04329
797	NUCL_HUMAN	Nucleolin OS=Homo sapiens GN=NCL PE=1 SV=3	77 kDa	0.0057998	0.0060509	1.04329	0.958502	1.04329
790	NPC1_HUMAN	Niemann-Pick C1 protein OS=Homo sapiens GN=NPC1 PE=1 SV=2	142 kDa	0.0032221	0.0033616	1.04329	0.958502	1.04329
751	LRC47_HUMAN	Leucine-rich repeat-containing protein 47 OS=Homo sapiens GN=LRRC47 PE=1 SV=1	63 kDa	0.0070632	0.007369	1.04329	0.958502	1.04329
954	VAPA_HUMAN	Vesicle-associated membrane protein-associated protein A OS=Homo sapiens GN=VAPA PE=1 SV=3	28 kDa	0.0082688	0.0086268	1.0433	0.958501	1.0433
850	CAF17_HUMAN	Putative transferase CAF17, mitochondrial OS=Homo sapiens GN=IBA57 PE=1 SV=1	38 kDa	0.0057835	0.0060339	1.0433	0.958501	1.0433
233	PAI2_HUMAN	Plasminogen activator inhibitor 2 OS=Homo sapiens GN=SERPINB2 PE=1 SV=2	47 kDa	0.024806	0.02588	1.0433	0.958501	1.0433
3	PRS4_HUMAN	26S protease regulatory subunit 4 OS=Homo sapiens GN=PSMC1 PE=1 SV=1	49 kDa	0.0046794	0.004882	1.0433	0.958501	1.0433
202	SFPQ_HUMAN	Isoform Short of Splicing factor, proline- and glutamine-rich OS=Homo sapiens GN=SFPQ	72 kDa	0.024621	0.025687	1.0433	0.9585	1.0433
359	RL35_HUMAN	60S ribosomal protein L35 OS=Homo sapiens GN=RPL35 PE=1 SV=2	15 kDa	0.066957	0.069856	1.0433	0.9585	1.0433
384	AFG32_HUMAN	AFG3-like protein 2 OS=Homo sapiens GN=AFG3L2 PE=1 SV=2	89 kDa	0.0051667	0.0053904	1.0433	0.9585	1.0433
459	COR1B_HUMAN	Coronin-1B OS=Homo sapiens GN=CORO1B PE=1 SV=1	54 kDa	0.0042105	0.0043928	1.0433	0.9585	1.0433
717	SRP68_HUMAN	Isoform 4 of Signal recognition particle subunit SRP68 OS=Homo sapiens GN=SRP68	66 kDa	0.0069913	0.007294	1.0433	0.9585	1.0433
722	DAF_HUMAN	Isoform 6 of Complement decay-accelerating factor OS=Homo sapiens GN=CD55	56 kDa	0.0078435	0.0081831	1.0433	0.9585	1.0433
869	SCPDL_HUMAN	Saccharopine dehydrogenase-like oxidoreductase OS=Homo sapiens GN=SCCPDH PE=1 SV=1	47 kDa	0.0047994	0.0050072	1.0433	0.9585	1.0433
672	OGT1_HUMAN	Isoform 2 of UDP-N-acetylglucosamine--peptide N-acetylglucosaminyltransferase 110 kDa subunit OS=Homo sapiens GN=OGT	103 kDa	0.002238	0.0023349	1.0433	0.958499	1.0433
557	H4_HUMAN	Histone H4 OS=Homo sapiens GN=HIST1H4A PE=1 SV=2	11 kDa	0.079958	0.08342	1.0433	0.958499	1.0433
449	COPD_HUMAN	Coatomer subunit delta OS=Homo sapiens GN=ARCN1 PE=1 SV=1	57 kDa	0.0074599	0.0077829	1.0433	0.958499	1.0433
415	APOH_HUMAN	Beta-2-glycoprotein 1 OS=Homo sapiens GN=APOH PE=1 SV=3	38 kDa	0.0059679	0.0062263	1.0433	0.958499	1.0433
780	DDAH2_HUMAN	N(G),N(G)-dimethylarginine dimethylaminohydrolase 2 OS=Homo sapiens GN=DDAH2 PE=1 SV=1	30 kDa	0.0072243	0.0075371	1.0433	0.958499	1.0433
63	COPG1_HUMAN	Coatomer subunit gamma-1 OS=Homo sapiens GN=COPG1 PE=1 SV=1	98 kDa	0.018846	0.019662	1.0433	0.958499	1.0433
840	LMAN1_HUMAN	Protein ERGIC-53 OS=Homo sapiens GN=LMAN1 PE=1 SV=2	58 kDa	0.0080742	0.0084238	1.0433	0.958499	1.0433
323	M0QXK4_HUMAN	40S ribosomal protein S19 (Fragment) OS=Homo sapiens GN=RPS19 PE=1 SV=1	8 kDa	0.054182	0.056528	1.0433	0.958498	1.0433
123	VDAC2_HUMAN	Isoform 1 of Voltage-dependent anion-selective channel protein 2 OS=Homo sapiens GN=VDAC2	33 kDa	0.013326	0.013903	1.0433	0.958498	1.0433
640	PAPP2_HUMAN	Isoform 2 of Pappalysin-2 OS=Homo sapiens GN=PAPPA2	92 kDa	0.0049793	0.0051949	1.0433	0.958498	1.0433
307	1433F_HUMAN	14-3-3 protein eta OS=Homo sapiens GN=YWHAH PE=1 SV=4	28 kDa	0.0083696	0.008732	1.0433	0.958497	1.0433
902	SAE2_HUMAN	SUMO-activating enzyme subunit 2 OS=Homo sapiens GN=UBA2 PE=1 SV=2	71 kDa	0.0032171	0.0033564	1.0433	0.958497	1.0433
111	H13_HUMAN	Histone H1.3 OS=Homo sapiens GN=HIST1H1D PE=1 SV=2	22 kDa	0.0093164	0.0097198	1.0433	0.958497	1.0433
822	PROF1_HUMAN	Profilin-1 OS=Homo sapiens GN=PFN1 PE=1 SV=2	15 kDa	0.073533	0.076717	1.0433	0.958497	1.0433
358	RL34_HUMAN	60S ribosomal protein L34 OS=Homo sapiens GN=RPL34 PE=1 SV=3	13 kDa	0.017598	0.01836	1.0433	0.958497	1.0433
174	CTNA1_HUMAN	Isoform 3 of Catenin alpha-1 OS=Homo sapiens GN=CTNNA1	60 kDa	0.011524	0.012023	1.0433	0.958496	1.0433
46	F8W0P7_HUMAN	ATP synthase subunit beta, mitochondrial (Fragment) OS=Homo sapiens GN=ATP5B PE=1 SV=2	28 kDa	0.0076256	0.0079558	1.0433	0.958496	1.0433
922	H7BYN3_HUMAN	Transcription factor A, mitochondrial (Fragment) OS=Homo sapiens GN=TFAM PE=1 SV=1	26 kDa	0.0094015	0.0098086	1.0433	0.958496	1.0433
933	TMEDA_HUMAN	Transmembrane emp24 domain-containing protein 10 OS=Homo sapiens GN=TMED10 PE=1 SV=2	25 kDa	0.0094015	0.0098086	1.0433	0.958496	1.0433
292	TBB2A_HUMAN	Tubulin beta-2A chain OS=Homo sapiens GN=TUBB2A PE=1 SV=1	50 kDa	0.0092536	0.0096543	1.0433	0.958495	1.0433
296	TBB6_HUMAN	Tubulin beta-6 chain OS=Homo sapiens GN=TUBB6 PE=1 SV=1	50 kDa	0.0046164	0.0048163	1.0433	0.958495	1.0433
878	SAMP_HUMAN	Serum amyloid P-component OS=Homo sapiens GN=APCS PE=1 SV=2	25 kDa	0.0092328	0.0096326	1.0433	0.958495	1.0433
576	IDH3A_HUMAN	Isocitrate dehydrogenase [NAD] subunit alpha, mitochondrial OS=Homo sapiens GN=IDH3A PE=1 SV=1	40 kDa	0.0056255	0.0058691	1.0433	0.958494	1.0433
77	EHD4_HUMAN	EH domain-containing protein 4 OS=Homo sapiens GN=EHD4 PE=1 SV=1	61 kDa	0.0076115	0.0079411	1.0433	0.958494	1.0433
723	ENTP1_HUMAN	Isoform 6 of Ectonucleoside triphosphate diphosphohydrolase 1 OS=Homo sapiens GN=ENTPD1	59 kDa	0.0039443	0.0041151	1.0433	0.958494	1.0433
634	NEUA_HUMAN	Isoform 2 of N-acylneuraminate cytidylyltransferase OS=Homo sapiens GN=CMAS	30 kDa	0.015657	0.016335	1.0433	0.958494	1.0433
355	RL29_HUMAN	60S ribosomal protein L29 OS=Homo sapiens GN=RPL29 PE=1 SV=2	18 kDa	0.051797	0.05404	1.0433	0.958494	1.0433
481	DJC13_HUMAN	DnaJ homolog subfamily C member 13 OS=Homo sapiens GN=DNAJC13 PE=1 SV=5	254 kDa	0.00091793	0.00095768	1.0433	0.958493	1.0433
744	LMNB1_HUMAN	Lamin-B1 OS=Homo sapiens GN=LMNB1 PE=1 SV=2	66 kDa	0.007027	0.0073313	1.0433	0.958493	1.0433
405	AIFM1_HUMAN	Apoptosis-inducing factor 1, mitochondrial OS=Homo sapiens GN=AIFM1 PE=1 SV=1	67 kDa	0.0067175	0.0070084	1.0433	0.958493	1.0433
346	M0R117_HUMAN	60S ribosomal protein L18a OS=Homo sapiens GN=RPL18A PE=1 SV=1	18 kDa	0.01337	0.013949	1.04331	0.958492	1.04331
311	E9PKD5_HUMAN	26S protease regulatory subunit 6A (Fragment) OS=Homo sapiens GN=PSMC3 PE=1 SV=2	35 kDa	0.0066203	0.006907	1.04331	0.958491	1.04331
817	GI24_HUMAN	Platelet receptor Gi24 OS=Homo sapiens GN=C10orf54 PE=1 SV=3	34 kDa	0.0066203	0.006907	1.04331	0.958491	1.04331
864	RPIA_HUMAN	Ribose-5-phosphate isomerase OS=Homo sapiens GN=RPIA PE=1 SV=3	33 kDa	0.0066203	0.006907	1.04331	0.958491	1.04331
83	E5RHW4_HUMAN	Erlin-2 (Fragment) OS=Homo sapiens GN=ERLIN2 PE=1 SV=1	38 kDa	0.0060915	0.0063553	1.04331	0.958491	1.04331
388	C9JV77_HUMAN	Alpha-2-HS-glycoprotein OS=Homo sapiens GN=AHSG PE=1 SV=1	39 kDa	0.0055949	0.0058372	1.04331	0.95849	1.04331
499	ECE1_HUMAN	Endothelin-converting enzyme 1 OS=Homo sapiens GN=ECE1 PE=1 SV=2	87 kDa	0.0026739	0.0027897	1.04331	0.95849	1.04331
539	GIMA1_HUMAN	GTPase IMAP family member 1 OS=Homo sapiens GN=GIMAP1 PE=1 SV=1	34 kDa	0.0067285	0.0070199	1.04331	0.958489	1.04331
604	DEST_HUMAN	Isoform 2 of Destrin OS=Homo sapiens GN=DSTN	17 kDa	0.027823	0.029028	1.04331	0.958488	1.04331
833	PSB6_HUMAN	Proteasome subunit beta type-6 OS=Homo sapiens GN=PSMB6 PE=1 SV=4	25 kDa	0.0086147	0.0089878	1.04331	0.958488	1.04331
167	SPSY_HUMAN	Isoform 2 of Spermine synthase OS=Homo sapiens GN=SMS	35 kDa	0.006578	0.0068629	1.04331	0.958487	1.04331
232	H9KV48_HUMAN	Plasma protease C1 inhibitor OS=Homo sapiens GN=SERPING1 PE=3 SV=1	51 kDa	0.0044469	0.0046395	1.04331	0.958487	1.04331
852	PYC_HUMAN	Pyruvate carboxylase, mitochondrial OS=Homo sapiens GN=PC PE=1 SV=2	130 kDa	0.0034956	0.003647	1.04331	0.958486	1.04331
361	RL36_HUMAN	60S ribosomal protein L36 OS=Homo sapiens GN=RPL36 PE=1 SV=3	12 kDa	0.058826	0.061374	1.04331	0.958484	1.04331
909	F5GXC5_HUMAN	T-cell immunomodulatory protein OS=Homo sapiens GN=ITFG1 PE=4 SV=1	52 kDa	0.0044373	0.0046295	1.04331	0.958484	1.04331
721	ABHDB_HUMAN	Isoform 6 of Alpha/beta hydrolase domain-containing protein 11 OS=Homo sapiens GN=ABHD11	28 kDa	0.023941	0.024978	1.04331	0.958483	1.04331
442	CLIC4_HUMAN	Chloride intracellular channel protein 4 OS=Homo sapiens GN=CLIC4 PE=1 SV=4	29 kDa	0.016276	0.016981	1.04332	0.958483	1.04332
243	PSG9_HUMAN	Pregnancy-specific beta-1-glycoprotein 9 OS=Homo sapiens GN=PSG9 PE=2 SV=2	48 kDa	0.0096663	0.010085	1.04332	0.958483	1.04332
846	SC61B_HUMAN	Protein transport protein Sec61 subunit beta OS=Homo sapiens GN=SEC61B PE=1 SV=2	10 kDa	0.021447	0.022376	1.04332	0.958482	1.04332
318	RS13_HUMAN	40S ribosomal protein S13 OS=Homo sapiens GN=RPS13 PE=1 SV=2	17 kDa	0.21816	0.22761	1.04332	0.958482	1.04332
373	A2A274_HUMAN	Aconitate hydratase, mitochondrial OS=Homo sapiens GN=ACO2 PE=1 SV=1	88 kDa	0.012788	0.013342	1.04332	0.958477	1.04332
691	KTN1_HUMAN	Isoform 3 of Kinectin OS=Homo sapiens GN=KTN1	150 kDa	0.0015765	0.0016448	1.04332	0.958475	1.04332
258	RAB10_HUMAN	Ras-related protein Rab-10 OS=Homo sapiens GN=RAB10 PE=1 SV=1	23 kDa	0.020589	0.021481	1.04332	0.958475	1.04332
515	FAS_HUMAN	Fatty acid synthase OS=Homo sapiens GN=FASN PE=1 SV=3	273 kDa	0.0032798	0.0034219	1.04333	0.958473	1.04333
356	E5RI99_HUMAN	60S ribosomal protein L30 (Fragment) OS=Homo sapiens GN=RPL30 PE=1 SV=1	13 kDa	0.036121	0.037686	1.04333	0.958473	1.04333
120	IGLL5_HUMAN	Immunoglobulin lambda-like polypeptide 5 OS=Homo sapiens GN=IGLL5 PE=2 SV=2	23 kDa	0.0096211	0.010038	1.04333	0.958468	1.04333
410	AT5F1_HUMAN	ATP synthase F(0) complex subunit B1, mitochondrial OS=Homo sapiens GN=ATP5F1 PE=1 SV=2	29 kDa	0.016085	0.016782	1.04333	0.958467	1.04333
84	DHB12_HUMAN	Estradiol 17-beta-dehydrogenase 12 OS=Homo sapiens GN=HSD17B12 PE=1 SV=2	34 kDa	0.013198	0.01377	1.04334	0.95846	1.04334
834	AMBP_HUMAN	Protein AMBP OS=Homo sapiens GN=AMBP PE=1 SV=1	39 kDa	0.011698	0.012205	1.04334	0.95846	1.04334
495	EF1G_HUMAN	Elongation factor 1-gamma OS=Homo sapiens GN=EEF1G PE=1 SV=3	50 kDa	0.023557	0.024578	1.04334	0.958459	1.04334
436	CATG_HUMAN	Cathepsin G OS=Homo sapiens GN=CTSG PE=1 SV=2	29 kDa	0.016148	0.016848	1.04335	0.958452	1.04335
733	PGS2_HUMAN	Isoform D of Decorin OS=Homo sapiens GN=DCN	19 kDa	0.01197	0.012489	1.04336	0.958443	1.04336
475	CKAP4_HUMAN	Cytoskeleton-associated protein 4 OS=Homo sapiens GN=CKAP4 PE=1 SV=2	66 kDa	0.032454	0.033867	1.04354	0.958278	1.04354
277	SPB9_HUMAN	Serpin B9 OS=Homo sapiens GN=SERPINB9 PE=1 SV=1	42 kDa	0.046485	0.04851	1.04356	0.958256	1.04356
473	ACOC_HUMAN	Cytoplasmic aconitate hydratase OS=Homo sapiens GN=ACO1 PE=1 SV=3	98 kDa	0.015029	0.015684	1.04358	0.958238	1.04358
49	PFKAL_HUMAN	ATP-dependent 6-phosphofructokinase, liver type OS=Homo sapiens GN=PFKL PE=1 SV=6	85 kDa	0.01185	0.012368	1.04371	0.958118	1.04371
205	KINH_HUMAN	Kinesin-1 heavy chain OS=Homo sapiens GN=KIF5B PE=1 SV=1	110 kDa	0.0053218	0.0055567	1.04414	0.957727	1.04414
43	ANXA3_HUMAN	Annexin A3 OS=Homo sapiens GN=ANXA3 PE=1 SV=3	36 kDa	0.0094922	0.0099166	1.04471	0.957203	1.04471
653	CPPED_HUMAN	Isoform 2 of Serine/threonine-protein phosphatase CPPED1 OS=Homo sapiens GN=CPPED1	19 kDa	0.017825	0.018622	1.04471	0.957201	1.04471
944	M0QXK2_HUMAN	U1 small nuclear ribonucleoprotein A (Fragment) OS=Homo sapiens GN=SNRPA PE=1 SV=3	15 kDa	0.0078066	0.0081782	1.0476	0.954562	1.0476
171	AP2B1_HUMAN	Isoform 3 of AP-2 complex subunit beta OS=Homo sapiens GN=AP2B1	98 kDa	0.0058238	0.0061241	1.05156	0.950964	1.05156
635	GANAB_HUMAN	Isoform 2 of Neutral alpha-glucosidase AB OS=Homo sapiens GN=GANAB	109 kDa	0.066027	0.070026	1.06057	0.942893	1.06057
759	LAMP1_HUMAN	Lysosome-associated membrane glycoprotein 1 OS=Homo sapiens GN=LAMP1 PE=1 SV=3	45 kDa	0.10369	0.11062	1.06683	0.937353	1.06683
130	ATPA_HUMAN	Isoform 2 of ATP synthase subunit alpha, mitochondrial OS=Homo sapiens GN=ATP5A1	54 kDa	0.14527	0.15584	1.07276	0.932174	1.07276
368	RL7A_HUMAN	60S ribosomal protein L7a OS=Homo sapiens GN=RPL7A PE=1 SV=2	30 kDa	0.10836	0.11702	1.07992	0.925996	1.07992
115	IGHG1_HUMAN	Ig gamma-1 chain C region OS=Homo sapiens GN=IGHG1 PE=1 SV=1	36 kDa	0.13102	0.1432	1.09296	0.914944	1.09296
587	RS3_HUMAN	Isoform 2 of 40S ribosomal protein S3 OS=Homo sapiens GN=RPS3	28 kDa	0.079495	0.087011	1.09455	0.91362	1.09455
395	ANGT_HUMAN	Angiotensinogen OS=Homo sapiens GN=AGT PE=1 SV=1	53 kDa	0.036038	0.039861	1.10608	0.904092	1.10608
562	IGKC_HUMAN	Ig kappa chain C region OS=Homo sapiens GN=IGKC PE=1 SV=1	12 kDa	0.62156	0.68901	1.10852	0.902106	1.10852
367	RL7_HUMAN	60S ribosomal protein L7 OS=Homo sapiens GN=RPL7 PE=1 SV=1	29 kDa	0.11623	0.12992	1.11778	0.894627	1.11778
365	RL5_HUMAN	60S ribosomal protein L5 OS=Homo sapiens GN=RPL5 PE=1 SV=3	34 kDa	0.13865	0.15544	1.1211	0.891984	1.1211
31	ADT3_HUMAN	ADP/ATP translocase 3 OS=Homo sapiens GN=SLC25A6 PE=1 SV=4	33 kDa	0.041304	0.04679	1.13282	0.882753	1.13282
223	NUP88_HUMAN	Nuclear pore complex protein Nup88 OS=Homo sapiens GN=NUP88 PE=1 SV=2	84 kDa	0.030564	0.034787	1.13817	0.878604	1.13817
322	RS18_HUMAN	40S ribosomal protein S18 OS=Homo sapiens GN=RPS18 PE=1 SV=3	18 kDa	0.14871	0.16933	1.13866	0.878226	1.13866
609	STOM_HUMAN	Isoform 2 of Erythrocyte band 7 integral membrane protein OS=Homo sapiens GN=STOM	13 kDa	0.091884	0.10478	1.14035	0.876923	1.14035
729	RAC1_HUMAN	Isoform B of Ras-related C3 botulinum toxin substrate 1 OS=Homo sapiens GN=RAC1	23 kDa	0.04879	0.056083	1.14948	0.869961	1.14948
636	NIBL1_HUMAN	Isoform 2 of Niban-like protein 1 OS=Homo sapiens GN=FAM129B	83 kDa	0.02528	0.029305	1.15922	0.862651	1.15922
593	ANXA6_HUMAN	Isoform 2 of Annexin A6 OS=Homo sapiens GN=ANXA6	72 kDa	0.070665	0.083778	1.18557	0.843479	1.18557
687	GSLG1_HUMAN	Isoform 3 of Golgi apparatus protein 1 OS=Homo sapiens GN=GLG1	136 kDa	0.0060643	0.0072083	1.18865	0.841294	1.18865
940	TPP1_HUMAN	Tripeptidyl-peptidase 1 OS=Homo sapiens GN=TPP1 PE=1 SV=2	61 kDa	0.038439	0.045785	1.19111	0.839554	1.19111
952	VASN_HUMAN	Vasorin OS=Homo sapiens GN=VASN PE=1 SV=1	72 kDa	0.021415	0.025534	1.19234	0.838686	1.19234
765	MDHM_HUMAN	Malate dehydrogenase, mitochondrial OS=Homo sapiens GN=MDH2 PE=1 SV=3	36 kDa	0.10356	0.12387	1.19612	0.836038	1.19612
101	HSP7C_HUMAN	Heat shock cognate 71 kDa protein OS=Homo sapiens GN=HSPA8 PE=1 SV=1	71 kDa	0.063674	0.07642	1.20018	0.833211	1.20018
110	H12_HUMAN	Histone H1.2 OS=Homo sapiens GN=HIST1H1C PE=1 SV=2	21 kDa	0.033096	0.039803	1.20265	0.831495	1.20265
291	TBB5_HUMAN	Tubulin beta chain OS=Homo sapiens GN=TUBB PE=1 SV=2	50 kDa	0.060284	0.07257	1.2038	0.830701	1.2038
823	PDC6I_HUMAN	Programmed cell death 6-interacting protein OS=Homo sapiens GN=PDCD6IP PE=1 SV=1	96 kDa	0.0071161	0.0086397	1.21411	0.823651	1.21411
463	CSRP1_HUMAN	Cysteine and glycine-rich protein 1 OS=Homo sapiens GN=CSRP1 PE=1 SV=3	21 kDa	0.032004	0.039053	1.22025	0.819502	1.22025
319	RS14_HUMAN	40S ribosomal protein S14 OS=Homo sapiens GN=RPS14 PE=1 SV=3	16 kDa	0.040906	0.049916	1.22026	0.819497	1.22026
108	Q5T7C6_HUMAN	High mobility group protein B1 (Fragment) OS=Homo sapiens GN=HMGB1 PE=1 SV=1	19 kDa	0.038128	0.046527	1.22028	0.819481	1.22028
138	CAND1_HUMAN	Isoform 2 of Cullin-associated NEDD8-dissociated protein 1 OS=Homo sapiens GN=CAND1	118 kDa	0.02809	0.034385	1.2241	0.816926	1.2241
249	PDIA1_HUMAN	Protein disulfide-isomerase OS=Homo sapiens GN=P4HB PE=1 SV=3	57 kDa	0.042601	0.052894	1.24161	0.805403	1.24161
857	RAB7A_HUMAN	Ras-related protein Rab-7a OS=Homo sapiens GN=RAB7A PE=1 SV=1	23 kDa	0.074707	0.093395	1.25015	0.799904	1.25015
615	GELS_HUMAN	Isoform 2 of Gelsolin OS=Homo sapiens GN=GSN	81 kDa	0.014083	0.017631	1.25193	0.798764	1.25193
726	VGFR1_HUMAN	Isoform 8 of Vascular endothelial growth factor receptor 1 OS=Homo sapiens GN=FLT1	41 kDa	0.057034	0.071404	1.25195	0.798751	1.25195
739	COMT_HUMAN	Isoform Soluble of Catechol O-methyltransferase OS=Homo sapiens GN=COMT	24 kDa	0.046582	0.058319	1.25196	0.798745	1.25196
448	COPB_HUMAN	Coatomer subunit beta OS=Homo sapiens GN=COPB1 PE=1 SV=3	107 kDa	0.010802	0.013524	1.25199	0.798728	1.25199
112	H14_HUMAN	Histone H1.4 OS=Homo sapiens GN=HIST1H1E PE=1 SV=2	22 kDa	0.069386	0.08706	1.25472	0.796991	1.25472
645	LN28B_HUMAN	Isoform 2 of Protein lin-28 homolog B OS=Homo sapiens GN=LIN28B	20 kDa	0.028472	0.035801	1.25741	0.795285	1.25741
924	TIF1B_HUMAN	Transcription intermediary factor 1-beta OS=Homo sapiens GN=TRIM28 PE=1 SV=5	89 kDa	0.0061376	0.0077176	1.25743	0.795273	1.25743
88	FUBP2_HUMAN	Far upstream element-binding protein 2 OS=Homo sapiens GN=KHSRP PE=1 SV=4	73 kDa	0.007208	0.0090636	1.25744	0.795269	1.25744
781	NHRF1_HUMAN	Na(+)/H(+) exchange regulatory cofactor NHE-RF1 OS=Homo sapiens GN=SLC9A3R1 PE=1 SV=4	39 kDa	0.014315	0.018001	1.25749	0.795234	1.25749
553	H15_HUMAN	Histone H1.5 OS=Homo sapiens GN=HIST1H1B PE=1 SV=3	23 kDa	0.1318	0.16591	1.2588	0.794407	1.2588
754	LCAP_HUMAN	Leucyl-cystinyl aminopeptidase OS=Homo sapiens GN=LNPEP PE=1 SV=3	117 kDa	0.018078	0.023053	1.2752	0.784193	1.2752
614	ALDOA_HUMAN	Isoform 2 of Fructose-bisphosphate aldolase A OS=Homo sapiens GN=ALDOA	45 kDa	0.054182	0.06933	1.27958	0.781509	1.27958
326	RS25_HUMAN	40S ribosomal protein S25 OS=Homo sapiens GN=RPS25 PE=1 SV=1	14 kDa	0.10724	0.13748	1.28198	0.780041	1.28198
884	SRP72_HUMAN	Signal recognition particle subunit SRP72 OS=Homo sapiens GN=SRP72 PE=1 SV=3	75 kDa	0.019911	0.025554	1.28341	0.779174	1.28341
399	ANXA5_HUMAN	Annexin A5 OS=Homo sapiens GN=ANXA5 PE=1 SV=2	36 kDa	0.18016	0.23153	1.28514	0.778128	1.28514
543	HSPB1_HUMAN	Heat shock protein beta-1 OS=Homo sapiens GN=HSPB1 PE=1 SV=2	23 kDa	0.17052	0.21986	1.28935	0.775584	1.28935
200	ENOA_HUMAN	Isoform MBP-1 of Alpha-enolase OS=Homo sapiens GN=ENO1	37 kDa	0.063332	0.081891	1.29304	0.773369	1.29304
875	TRFE_HUMAN	Serotransferrin OS=Homo sapiens GN=TF PE=1 SV=3	77 kDa	0.12389	0.16149	1.3035	0.767168	1.3035
767	MA1C1_HUMAN	Mannosyl-oligosaccharide 1,2-alpha-mannosidase IC OS=Homo sapiens GN=MAN1C1 PE=2 SV=1	71 kDa	0.013073	0.017048	1.30406	0.766835	1.30406
195	41_HUMAN	Isoform 6 of Protein 4.1 OS=Homo sapiens GN=EPB41	63 kDa	0.014551	0.018976	1.3041	0.766811	1.3041
894	STS_HUMAN	Steryl-sulfatase OS=Homo sapiens GN=STS PE=1 SV=2	65 kDa	0.028253	0.036845	1.30411	0.766807	1.30411
677	BASI_HUMAN	Isoform 3 of Basigin OS=Homo sapiens GN=BSG	19 kDa	0.046794	0.061025	1.30412	0.7668	1.30412
468	QCR2_HUMAN	Cytochrome b-c1 complex subunit 2, mitochondrial OS=Homo sapiens GN=UQCRC2 PE=1 SV=3	48 kDa	0.01818	0.023709	1.30413	0.766797	1.30413
71	DPYL2_HUMAN	Dihydropyrimidinase-related protein 2 OS=Homo sapiens GN=DPYSL2 PE=1 SV=1	62 kDa	0.014398	0.018777	1.30414	0.766789	1.30414
366	RL6_HUMAN	60S ribosomal protein L6 OS=Homo sapiens GN=RPL6 PE=1 SV=3	33 kDa	0.10724	0.14158	1.32022	0.757452	1.32022
413	CAP7_HUMAN	Azurocidin OS=Homo sapiens GN=AZU1 PE=1 SV=3	27 kDa	0.016227	0.021471	1.32317	0.755764	1.32317
79	EF2_HUMAN	Elongation factor 2 OS=Homo sapiens GN=EEF2 PE=1 SV=4	95 kDa	0.046768	0.06259	1.33831	0.747212	1.33831
218	PERM_HUMAN	Myeloperoxidase OS=Homo sapiens GN=MPO PE=1 SV=1	84 kDa	0.029048	0.03895	1.34088	0.745777	1.34088
424	CAN1_HUMAN	Calpain-1 catalytic subunit OS=Homo sapiens GN=CAPN1 PE=1 SV=1	82 kDa	0.020186	0.027077	1.34138	0.745504	1.34138
824	PHB_HUMAN	Prohibitin OS=Homo sapiens GN=PHB PE=1 SV=1	30 kDa	0.052987	0.071076	1.34139	0.745498	1.34139
705	AL7A1_HUMAN	Isoform 4 of Alpha-aminoadipic semialdehyde dehydrogenase OS=Homo sapiens GN=ALDH7A1	54 kDa	0.01431	0.019218	1.34298	0.744614	1.34298
673	UGPA_HUMAN	Isoform 2 of UTP--glucose-1-phosphate uridylyltransferase OS=Homo sapiens GN=UGP2	56 kDa	0.020714	0.028132	1.35812	0.736315	1.35812
16	RL3_HUMAN	60S ribosomal protein L3 OS=Homo sapiens GN=RPL3 PE=1 SV=2	46 kDa	0.023046	0.031981	1.3877	0.720615	1.3877
321	RS16_HUMAN	40S ribosomal protein S16 OS=Homo sapiens GN=RPS16 PE=1 SV=2	16 kDa	0.063613	0.088277	1.38772	0.720607	1.38772
433	CATA_HUMAN	Catalase OS=Homo sapiens GN=CAT PE=1 SV=3	60 kDa	0.011721	0.016304	1.39101	0.718903	1.39101
855	H3BSC1_HUMAN	Ras-related protein Rab-11A OS=Homo sapiens GN=RAB11A PE=1 SV=1	22 kDa	0.031196	0.043395	1.39104	0.718885	1.39104
114	IGHA1_HUMAN	Ig alpha-1 chain C region OS=Homo sapiens GN=IGHA1 PE=1 SV=2	38 kDa	0.017498	0.024341	1.39107	0.718869	1.39107
12	RS4X_HUMAN	40S ribosomal protein S4, X isoform OS=Homo sapiens GN=RPS4X PE=1 SV=2	30 kDa	0.070457	0.098011	1.39108	0.718868	1.39108
336	C9J9K3_HUMAN	40S ribosomal protein SA (Fragment) OS=Homo sapiens GN=RPSA PE=1 SV=3	30 kDa	0.023397	0.032547	1.39108	0.718868	1.39108
839	PARK7_HUMAN	Protein DJ-1 OS=Homo sapiens GN=PARK7 PE=1 SV=2	20 kDa	0.032681	0.045462	1.39108	0.718864	1.39108
411	ATPG_HUMAN	ATP synthase subunit gamma, mitochondrial OS=Homo sapiens GN=ATP5C1 PE=1 SV=1	33 kDa	0.020727	0.028833	1.39108	0.718864	1.39108
941	RTCB_HUMAN	tRNA-splicing ligase RtcB homolog OS=Homo sapiens GN=RTCB PE=1 SV=1	55 kDa	0.024462	0.034029	1.3911	0.718857	1.3911
393	A6NKB8_HUMAN	Aminopeptidase B OS=Homo sapiens GN=RNPEP PE=1 SV=1	68 kDa	0.010109	0.014063	1.39114	0.718837	1.39114
56	CBR1_HUMAN	Carbonyl reductase [NADPH] 1 OS=Homo sapiens GN=CBR1 PE=1 SV=3	30 kDa	0.055666	0.077548	1.39309	0.717826	1.39309
758	LYAG_HUMAN	Lysosomal alpha-glucosidase OS=Homo sapiens GN=GAA PE=1 SV=4	105 kDa	0.0097088	0.013538	1.39441	0.717152	1.39441
786	B4DJ81_HUMAN	NADH-ubiquinone oxidoreductase 75 kDa subunit, mitochondrial OS=Homo sapiens GN=NDUFS1 PE=1 SV=1	67 kDa	0.005018	0.0070313	1.40122	0.713666	1.40122
516	FRIH_HUMAN	Ferritin heavy chain OS=Homo sapiens GN=FTH1 PE=1 SV=2	21 kDa	0.016754	0.023476	1.40122	0.713665	1.40122
102	HS90B_HUMAN	Heat shock protein HSP 90-beta OS=Homo sapiens GN=HSP90AB1 PE=1 SV=4	83 kDa	0.019907	0.028212	1.41719	0.705622	1.41719
479	ADA12_HUMAN	Disintegrin and metalloproteinase domain-containing protein 12 OS=Homo sapiens GN=ADAM12 PE=1 SV=3	100 kDa	0.012433	0.017744	1.42717	0.700688	1.42717
1	1433E_HUMAN	14-3-3 protein epsilon OS=Homo sapiens GN=YWHAE PE=1 SV=1	29 kDa	0.032297	0.046256	1.43221	0.698223	1.43221
854	RAIN_HUMAN	Ras-interacting protein 1 OS=Homo sapiens GN=RASIP1 PE=1 SV=1	103 kDa	0.0085521	0.012249	1.43228	0.698188	1.43228
30	ADT2_HUMAN	ADP/ATP translocase 2 OS=Homo sapiens GN=SLC25A5 PE=1 SV=7	33 kDa	0.061731	0.089784	1.45444	0.68755	1.45444
7	3BHS1_HUMAN	3 beta-hydroxysteroid dehydrogenase/Delta 5-->4-isomerase type 1 OS=Homo sapiens GN=HSD3B1 PE=1 SV=2	42 kDa	0.0276	0.040312	1.46058	0.68466	1.46058
427	CALR_HUMAN	Calreticulin OS=Homo sapiens GN=CALR PE=1 SV=1	48 kDa	0.024687	0.03615	1.46433	0.682905	1.46433
58	CATD_HUMAN	Cathepsin D OS=Homo sapiens GN=CTSD PE=1 SV=1	45 kDa	0.034982	0.052138	1.49042	0.67095	1.49042
337	AL9A1_HUMAN	4-trimethylaminobutyraldehyde dehydrogenase OS=Homo sapiens GN=ALDH9A1 PE=1 SV=3	54 kDa	0.014542	0.021742	1.49512	0.668844	1.49512
379	SAHH_HUMAN	Adenosylhomocysteinase OS=Homo sapiens GN=AHCY PE=1 SV=4	48 kDa	0.038128	0.057138	1.49858	0.667297	1.49858
225	PRDX1_HUMAN	Peroxiredoxin-1 OS=Homo sapiens GN=PRDX1 PE=1 SV=1	22 kDa	0.046671	0.070259	1.50541	0.664271	1.50541
245	J3KPX7_HUMAN	Prohibitin-2 OS=Homo sapiens GN=PHB2 PE=1 SV=2	33 kDa	0.062182	0.093708	1.507	0.663572	1.507
259	RAB14_HUMAN	Ras-related protein Rab-14 OS=Homo sapiens GN=RAB14 PE=1 SV=4	24 kDa	0.04299	0.064853	1.50856	0.662884	1.50856
929	TERA_HUMAN	Transitional endoplasmic reticulum ATPase OS=Homo sapiens GN=VCP PE=1 SV=4	89 kDa	0.04723	0.071958	1.52357	0.656355	1.52357
440	CLIC1_HUMAN	Chloride intracellular channel protein 1 OS=Homo sapiens GN=CLIC1 PE=1 SV=4	27 kDa	0.072711	0.11134	1.53127	0.653054	1.53127
81	ENPL_HUMAN	Endoplasmin OS=Homo sapiens GN=HSP90B1 PE=1 SV=1	92 kDa	0.092361	0.14304	1.54871	0.645701	1.54871
564	KV309_HUMAN	Ig kappa chain V-III region VG (Fragment) OS=Homo sapiens PE=1 SV=1	13 kDa	0.017904	0.027853	1.55569	0.642803	1.55569
95	GBB1_HUMAN	Guanine nucleotide-binding protein G(I)/G(S)/G(T) subunit beta-1 OS=Homo sapiens GN=GNB1 PE=1 SV=3	37 kDa	0.0060557	0.0094208	1.55569	0.642801	1.55569
128	ARP2_HUMAN	Isoform 2 of Actin-related protein 2 OS=Homo sapiens GN=ACTR2	45 kDa	0.0051602	0.0080277	1.5557	0.642799	1.5557
417	SYEP_HUMAN	Bifunctional glutamate/proline--tRNA ligase OS=Homo sapiens GN=EPRS PE=1 SV=5	171 kDa	0.0013617	0.0021184	1.5557	0.642796	1.5557
65	CO2_HUMAN	Complement C2 OS=Homo sapiens GN=C2 PE=1 SV=2	83 kDa	0.0027379	0.0042594	1.55572	0.64279	1.55572
391	NAGAB_HUMAN	Alpha-N-acetylgalactosaminidase OS=Homo sapiens GN=NAGA PE=1 SV=2	47 kDa	0.0050095	0.0077934	1.55572	0.642787	1.55572
487	E7EN73_HUMAN	Dyslexia-associated protein KIAA0319-like protein (Fragment) OS=Homo sapiens GN=KIAA0319L PE=1 SV=1	113 kDa	0.0020067	0.0031219	1.55574	0.642782	1.55574
521	BLVRB_HUMAN	Flavin reductase (NADPH) OS=Homo sapiens GN=BLVRB PE=1 SV=3	22 kDa	0.029984	0.046832	1.5619	0.640246	1.5619
327	RS26_HUMAN	40S ribosomal protein S26 OS=Homo sapiens GN=RPS26 PE=1 SV=3	13 kDa	0.089518	0.13993	1.56315	0.639734	1.56315
348	RL22_HUMAN	60S ribosomal protein L22 OS=Homo sapiens GN=RPL22 PE=1 SV=2	15 kDa	0.032171	0.050345	1.56492	0.639011	1.56492
601	CCAR2_HUMAN	Isoform 2 of Cell cycle and apoptosis regulator protein 2 OS=Homo sapiens GN=CCAR2	103 kDa	0.0044614	0.0069818	1.56493	0.639004	1.56493
482	OST48_HUMAN	Dolichyl-diphosphooligosaccharide--protein glycosyltransferase 48 kDa subunit OS=Homo sapiens GN=DDOST PE=1 SV=4	51 kDa	0.0090304	0.014132	1.56494	0.639004	1.56494
446	E9PQZ2_HUMAN	CMP-N-acetylneuraminate-beta-galactosamide-alpha-2,3-sialyltransferase 4 (Fragment) OS=Homo sapiens GN=ST3GAL4 PE=4 SV=1	24 kDa	0.019703	0.030834	1.56494	0.639002	1.56494
573	ILF2_HUMAN	Interleukin enhancer-binding factor 2 OS=Homo sapiens GN=ILF2 PE=1 SV=2	43 kDa	0.021117	0.033047	1.56495	0.638999	1.56495
950	VPS35_HUMAN	Vacuolar protein sorting-associated protein 35 OS=Homo sapiens GN=VPS35 PE=1 SV=2	92 kDa	0.0051732	0.0080958	1.56495	0.638998	1.56495
464	CSRP2_HUMAN	Cysteine and glycine-rich protein 2 OS=Homo sapiens GN=CSRP2 PE=1 SV=3	21 kDa	0.021336	0.03339	1.56496	0.638994	1.56496
492	ETFB_HUMAN	Electron transfer flavoprotein subunit beta OS=Homo sapiens GN=ETFB PE=1 SV=3	28 kDa	0.016148	0.025271	1.56496	0.638993	1.56496
958	VDAC1_HUMAN	Voltage-dependent anion-selective channel protein 1 OS=Homo sapiens GN=VDAC1 PE=1 SV=2	31 kDa	0.029101	0.045542	1.56496	0.638993	1.56496
607	ERP29_HUMAN	Isoform 2 of Endoplasmic reticulum resident protein 29 OS=Homo sapiens GN=ERP29	5 kDa	0.077695	0.12159	1.56497	0.638992	1.56497
865	J3KTE4_HUMAN	Ribosomal protein L19 OS=Homo sapiens GN=RPL19 PE=1 SV=1	23 kDa	0.021226	0.033218	1.56497	0.638991	1.56497
577	IDHC_HUMAN	Isocitrate dehydrogenase [NADP] cytoplasmic OS=Homo sapiens GN=IDH1 PE=1 SV=2	47 kDa	0.019893	0.031132	1.56497	0.638989	1.56497
648	RSU1_HUMAN	Isoform 2 of Ras suppressor protein 1 OS=Homo sapiens GN=RSU1	26 kDa	0.018383	0.028769	1.56498	0.638986	1.56498
308	1433G_HUMAN	14-3-3 protein gamma OS=Homo sapiens GN=YWHAG PE=1 SV=2	28 kDa	0.016671	0.02609	1.56499	0.63898	1.56499
591	A1BG_HUMAN	Isoform 2 of Alpha-1B-glycoprotein OS=Homo sapiens GN=A1BG	41 kDa	0.01656	0.025966	1.568	0.637757	1.568
836	Q86UY0_HUMAN	Protein BLOC1S5-TXNDC5 OS=Homo sapiens GN=TXNDC5 PE=2 SV=1	40 kDa	0.017158	0.026904	1.56801	0.637749	1.56801
340	F8W7C6_HUMAN	60S ribosomal protein L10 OS=Homo sapiens GN=RPL10 PE=1 SV=2	19 kDa	0.037894	0.05942	1.56806	0.637731	1.56806
480	APEX1_HUMAN	DNA-(apurinic or apyrimidinic site) lyase OS=Homo sapiens GN=APEX1 PE=1 SV=2	36 kDa	0.0064746	0.010192	1.57415	0.635263	1.57415
407	CP19A_HUMAN	Aromatase OS=Homo sapiens GN=CYP19A1 PE=1 SV=3	58 kDa	0.083868	0.13239	1.57855	0.633492	1.57855
14	RLA0_HUMAN	60S acidic ribosomal protein P0 OS=Homo sapiens GN=RPLP0 PE=1 SV=1	34 kDa	0.022662	0.037209	1.64191	0.609046	1.64191
333	RS7_HUMAN	40S ribosomal protein S7 OS=Homo sapiens GN=RPS7 PE=1 SV=1	22 kDa	0.1908	0.31547	1.65341	0.604812	1.65341
807	PRDX6_HUMAN	Peroxiredoxin-6 OS=Homo sapiens GN=PRDX6 PE=1 SV=3	25 kDa	0.069037	0.11508	1.66693	0.599904	1.66693
877	SERPH_HUMAN	Serpin H1 OS=Homo sapiens GN=SERPINH1 PE=1 SV=2	46 kDa	0.024628	0.041111	1.66928	0.599061	1.66928
260	RAB1B_HUMAN	Ras-related protein Rab-1B OS=Homo sapiens GN=RAB1B PE=1 SV=1	22 kDa	0.050994	0.085306	1.67286	0.597777	1.67286
532	GSTP1_HUMAN	Glutathione S-transferase P OS=Homo sapiens GN=GSTP1 PE=1 SV=2	23 kDa	0.078435	0.13316	1.69771	0.589028	1.69771
261	RAB21_HUMAN	Ras-related protein Rab-21 OS=Homo sapiens GN=RAB21 PE=1 SV=3	24 kDa	0.027452	0.047735	1.73885	0.575092	1.73885
641	ENDOU_HUMAN	Isoform 2 of Poly(U)-specific endoribonuclease OS=Homo sapiens GN=ENDOU	42 kDa	0.016739	0.029107	1.73887	0.575085	1.73887
107	B4DY08_HUMAN	Heterogeneous nuclear ribonucleoproteins C1/C2 OS=Homo sapiens GN=HNRNPC PE=1 SV=1	32 kDa	0.042739	0.074454	1.74206	0.574032	1.74206
286	TAGL2_HUMAN	Transgelin-2 OS=Homo sapiens GN=TAGLN2 PE=1 SV=3	22 kDa	0.051732	0.091848	1.77546	0.563235	1.77546
578	IDHP_HUMAN	Isocitrate dehydrogenase [NADP], mitochondrial OS=Homo sapiens GN=IDH2 PE=1 SV=2	51 kDa	0.068327	0.12348	1.80719	0.553345	1.80719
217	MDR1_HUMAN	Multidrug resistance protein 1 OS=Homo sapiens GN=ABCB1 PE=1 SV=3	141 kDa	0.0064341	0.011747	1.82574	0.547723	1.82574
528	AMPE_HUMAN	Glutamyl aminopeptidase OS=Homo sapiens GN=ENPEP PE=1 SV=3	109 kDa	0.0086057	0.015712	1.82577	0.547715	1.82577
210	LDHB_HUMAN	L-lactate dehydrogenase B chain OS=Homo sapiens GN=LDHB PE=1 SV=2	37 kDa	0.024658	0.04502	1.82578	0.547712	1.82578
590	APMAP_HUMAN	Isoform 2 of Adipocyte plasma membrane-associated protein OS=Homo sapiens GN=APMAP	32 kDa	0.014249	0.026081	1.83037	0.546336	1.83037
147	GSTK1_HUMAN	Isoform 2 of Glutathione S-transferase kappa 1 OS=Homo sapiens GN=GSTK1	32 kDa	0.014602	0.026728	1.83043	0.546318	1.83043
504	DHB1_HUMAN	Estradiol 17-beta-dehydrogenase 1 OS=Homo sapiens GN=HSD17B1 PE=1 SV=3	35 kDa	0.10044	0.18981	1.88978	0.529161	1.88978
332	RS6_HUMAN	40S ribosomal protein S6 OS=Homo sapiens GN=RPS6 PE=1 SV=1	29 kDa	0.024806	0.047371	1.90966	0.523654	1.90966
141	ETFA_HUMAN	Isoform 2 of Electron transfer flavoprotein subunit alpha, mitochondrial OS=Homo sapiens GN=ETFA	30 kDa	0.043498	0.0832	1.91273	0.522813	1.91273
939	TPIS_HUMAN	Triosephosphate isomerase OS=Homo sapiens GN=TPI1 PE=1 SV=3	31 kDa	0.064791	0.12399	1.91369	0.52255	1.91369
157	PRDX2_HUMAN	Isoform 2 of Peroxiredoxin-2 OS=Homo sapiens GN=PRDX2	16 kDa	0.11631	0.22664	1.94859	0.513193	1.94859
330	RS3A_HUMAN	40S ribosomal protein S3a OS=Homo sapiens GN=RPS3A PE=1 SV=2	30 kDa	0.058407	0.11391	1.95028	0.512747	1.95028
228	PGK1_HUMAN	Phosphoglycerate kinase 1 OS=Homo sapiens GN=PGK1 PE=1 SV=3	45 kDa	0.037085	0.074739	2.01534	0.496193	2.01534
432	Q5SRQ6_HUMAN	Casein kinase 2, beta polypeptide, isoform CRA_d OS=Homo sapiens GN=CSNK2B PE=1 SV=2	27 kDa	0.0044952	0.0091798	2.04213	0.489684	2.04213
226	ETHE1_HUMAN	Persulfide dioxygenase ETHE1, mitochondrial OS=Homo sapiens GN=ETHE1 PE=1 SV=2	28 kDa	0.0041412	0.008457	2.04216	0.489677	2.04216
165	C163A_HUMAN	Isoform 2 of Scavenger receptor cysteine-rich type 1 protein M130 OS=Homo sapiens GN=CD163	126 kDa	0.000906	0.0018502	2.04216	0.489677	2.04216
727	ROA2_HUMAN	Isoform A2 of Heterogeneous nuclear ribonucleoproteins A2/B1 OS=Homo sapiens GN=HNRNPA2B1	36 kDa	0.027236	0.056694	2.08158	0.480404	2.08158
191	HNRPQ_HUMAN	Isoform 5 of Heterogeneous nuclear ribonucleoprotein Q OS=Homo sapiens GN=SYNCRIP	46 kDa	0.0050218	0.010478	2.0865	0.479271	2.0865
175	CHTOP_HUMAN	Isoform 3 of Chromatin target of PRMT1 protein OS=Homo sapiens GN=CHTOP	22 kDa	0.010193	0.021268	2.08653	0.479265	2.08653
211	LONM_HUMAN	Lon protease homolog, mitochondrial OS=Homo sapiens GN=LONP1 PE=1 SV=2	106 kDa	0.0064408	0.013439	2.08654	0.479262	2.08654
694	NPM_HUMAN	Isoform 3 of Nucleophosmin OS=Homo sapiens GN=NPM1	28 kDa	0.0079495	0.016587	2.08655	0.479261	2.08655
574	IL27B_HUMAN	Interleukin-27 subunit beta OS=Homo sapiens GN=EBI3 PE=1 SV=2	25 kDa	0.0089909	0.01876	2.08655	0.479259	2.08655
170	RASK_HUMAN	Isoform 2B of GTPase KRas OS=Homo sapiens GN=KRAS	21 kDa	0.010952	0.022852	2.08656	0.479258	2.08656
628	SCRB2_HUMAN	Isoform 2 of Lysosome membrane protein 2 OS=Homo sapiens GN=SCARB2	38 kDa	0.006146	0.012824	2.08656	0.479258	2.08656
611	EAA1_HUMAN	Isoform 2 of Excitatory amino acid transporter 1 OS=Homo sapiens GN=SLC1A3	55 kDa	0.0082854	0.017288	2.08656	0.479257	2.08656
885	K7EK35_HUMAN	Signal transducer and activator of transcription OS=Homo sapiens GN=STAT5A PE=1 SV=1	87 kDa	0.0026985	0.0056306	2.08657	0.479256	2.08657
921	TFPI2_HUMAN	Tissue factor pathway inhibitor 2 OS=Homo sapiens GN=TFPI2 PE=1 SV=1	27 kDa	0.017523	0.036563	2.08657	0.479255	2.08657
851	UE2NL_HUMAN	Putative ubiquitin-conjugating enzyme E2 N-like OS=Homo sapiens GN=UBE2NL PE=1 SV=1	17 kDa	0.013457	0.028079	2.08657	0.479255	2.08657
835	G3V325_HUMAN	Protein ATP5J2-PTCD1 OS=Homo sapiens GN=ATP5J2-PTCD1 PE=4 SV=1	84 kDa	0.0027489	0.0057358	2.08658	0.479253	2.08658
104	F8W6I7_HUMAN	Heterogeneous nuclear ribonucleoprotein A1 OS=Homo sapiens GN=HNRNPA1 PE=1 SV=2	33 kDa	0.02012	0.041982	2.08658	0.479253	2.08658
227	PGM2_HUMAN	Phosphoglucomutase-2 OS=Homo sapiens GN=PGM2 PE=1 SV=4	68 kDa	0.0033643	0.0070199	2.08659	0.479252	2.08659
370	6PGD_HUMAN	6-phosphogluconate dehydrogenase, decarboxylating OS=Homo sapiens GN=PGD PE=1 SV=3	53 kDa	0.0042628	0.0088947	2.08659	0.479252	2.08659
460	DHI2_HUMAN	Corticosteroid 11-beta-dehydrogenase isozyme 2 OS=Homo sapiens GN=HSD11B2 PE=1 SV=2	44 kDa	0.025419	0.053039	2.08659	0.479251	2.08659
948	CN166_HUMAN	UPF0568 protein C14orf166 OS=Homo sapiens GN=C14orf166 PE=1 SV=1	28 kDa	0.025315	0.052822	2.08659	0.479251	2.08659
844	S10A8_HUMAN	Protein S100-A8 OS=Homo sapiens GN=S100A8 PE=1 SV=1	11 kDa	0.022139	0.046195	2.08659	0.479251	2.08659
453	E7ENL6_HUMAN	Collagen alpha-3(VI) chain OS=Homo sapiens GN=COL6A3 PE=4 SV=2	278 kDa	0.00080145	0.0016723	2.08659	0.47925	2.08659
186	EF1D_HUMAN	Isoform 4 of Elongation factor 1-delta OS=Homo sapiens GN=EEF1D	29 kDa	0.015717	0.032795	2.08659	0.47925	2.08659
883	SRP14_HUMAN	Signal recognition particle 14 kDa protein OS=Homo sapiens GN=SRP14 PE=1 SV=2	15 kDa	0.015139	0.031589	2.0866	0.479249	2.0866
876	SPB6_HUMAN	Serpin B6 OS=Homo sapiens GN=SERPINB6 PE=1 SV=3	43 kDa	0.0054759	0.011426	2.0866	0.479249	2.0866
808	SYFA_HUMAN	Phenylalanine--tRNA ligase alpha subunit OS=Homo sapiens GN=FARSA PE=1 SV=3	58 kDa	0.004053	0.008457	2.0866	0.479248	2.0866
655	SMD2_HUMAN	Isoform 2 of Small nuclear ribonucleoprotein Sm D2 OS=Homo sapiens GN=SNRPD2	12 kDa	0.019064	0.039779	2.0866	0.479248	2.0866
416	H3BP20_HUMAN	Beta-hexosaminidase OS=Homo sapiens GN=HEXA PE=1 SV=1	62 kDa	0.0038128	0.0079558	2.0866	0.479248	2.0866
404	APOE_HUMAN	Apolipoprotein E OS=Homo sapiens GN=APOE PE=1 SV=1	36 kDa	0.01299	0.027105	2.08661	0.479247	2.08661
382	ARF6_HUMAN	ADP-ribosylation factor 6 OS=Homo sapiens GN=ARF6 PE=1 SV=2	20 kDa	0.011765	0.024549	2.08661	0.479246	2.08661
5	PSMD2_HUMAN	26S proteasome non-ATPase regulatory subunit 2 OS=Homo sapiens GN=PSMD2 PE=1 SV=3	100 kDa	0.0022675	0.0047314	2.08662	0.479245	2.08662
181	RAB1A_HUMAN	Isoform 3 of Ras-related protein Rab-1A OS=Homo sapiens GN=RAB1A	14 kDa	0.031921	0.066607	2.08662	0.479244	2.08662
194	PICAL_HUMAN	Isoform 5 of Phosphatidylinositol-binding clathrin assembly protein OS=Homo sapiens GN=PICALM	70 kDa	0.0031921	0.0066607	2.08662	0.479244	2.08662
784	NB5R1_HUMAN	NADH-cytochrome b5 reductase 1 OS=Homo sapiens GN=CYB5R1 PE=1 SV=1	34 kDa	0.027002	0.056343	2.08662	0.479243	2.08662
201	ACSL4_HUMAN	Isoform Short of Long-chain-fatty-acid--CoA ligase 4 OS=Homo sapiens GN=ACSL4	74 kDa	0.003073	0.0064122	2.08663	0.479243	2.08663
695	OLA1_HUMAN	Isoform 3 of Obg-like ATPase 1 OS=Homo sapiens GN=OLA1	31 kDa	0.0074062	0.015454	2.08663	0.479242	2.08663
872	J3KTL2_HUMAN	Serine/arginine-rich-splicing factor 1 OS=Homo sapiens GN=SRSF1 PE=1 SV=1	28 kDa	0.008138	0.016981	2.08663	0.479242	2.08663
48	ATPO_HUMAN	ATP synthase subunit O, mitochondrial OS=Homo sapiens GN=ATP5O PE=1 SV=1	23 kDa	0.0096663	0.02017	2.08663	0.479241	2.08663
918	TSP1_HUMAN	Thrombospondin-1 OS=Homo sapiens GN=THBS1 PE=1 SV=2	129 kDa	0.0052793	0.011016	2.08664	0.479239	2.08664
188	ODPA_HUMAN	Isoform 4 of Pyruvate dehydrogenase E1 component subunit alpha, somatic form, mitochondrial OS=Homo sapiens GN=PDHA1	48 kDa	0.0048106	0.010038	2.08664	0.479239	2.08664
73	TOP1_HUMAN	DNA topoisomerase 1 OS=Homo sapiens GN=TOP1 PE=1 SV=2	91 kDa	0.0080742	0.016848	2.08665	0.479238	2.08665
652	PP2AA_HUMAN	Isoform 2 of Serine/threonine-protein phosphatase 2A catalytic subunit alpha isoform OS=Homo sapiens GN=PPP2CA	30 kDa	0.0080742	0.016848	2.08665	0.479238	2.08665
162	RADI_HUMAN	Isoform 2 of Radixin OS=Homo sapiens GN=RDX	30 kDa	0.0080114	0.016717	2.08665	0.479237	2.08665
185	CORO7_HUMAN	Isoform 4 of Coronin-7 OS=Homo sapiens GN=CORO7	99 kDa	0.00227	0.0047367	2.08665	0.479237	2.08665
692	ABD12_HUMAN	Isoform 3 of Monoacylglycerol lipase ABHD12 OS=Homo sapiens GN=ABHD12	41 kDa	0.0057192	0.011934	2.08666	0.479236	2.08666
853	ODPB_HUMAN	Pyruvate dehydrogenase E1 component subunit beta, mitochondrial OS=Homo sapiens GN=PDHB PE=1 SV=3	39 kDa	0.017205	0.035901	2.08666	0.479235	2.08666
830	PSME2_HUMAN	Proteasome activator complex subunit 2 OS=Homo sapiens GN=PSME2 PE=1 SV=4	27 kDa	0.0086147	0.017976	2.08667	0.479233	2.08667
398	ANXA4_HUMAN	Annexin A4 OS=Homo sapiens GN=ANXA4 PE=1 SV=4	36 kDa	0.041883	0.087539	2.09008	0.47845	2.09008
736	KNG1_HUMAN	Isoform LMW of Kininogen-1 OS=Homo sapiens GN=KNG1	48 kDa	0.012002	0.025153	2.09573	0.47716	2.09573
315	THIM_HUMAN	3-ketoacyl-CoA thiolase, mitochondrial OS=Homo sapiens GN=ACAA2 PE=1 SV=2	42 kDa	0.0025367	0.0054108	2.13301	0.468822	2.13301
309	1433T_HUMAN	14-3-3 protein theta OS=Homo sapiens GN=YWHAQ PE=1 SV=1	28 kDa	0.0041104	0.0087677	2.13305	0.468812	2.13305
804	PPIB_HUMAN	Peptidyl-prolyl cis-trans isomerase B OS=Homo sapiens GN=PPIB PE=1 SV=2	24 kDa	0.057192	0.1244	2.17513	0.459743	2.17513
873	PP1B_HUMAN	Serine/threonine-protein phosphatase PP1-beta catalytic subunit OS=Homo sapiens GN=PPP1CB PE=1 SV=3	37 kDa	0.012593	0.029502	2.34273	0.426852	2.34273
818	PTRF_HUMAN	Polymerase I and transcript release factor OS=Homo sapiens GN=PTRF PE=1 SV=1	43 kDa	0.010559	0.024737	2.34274	0.42685	2.34274
627	PPAL_HUMAN	Isoform 2 of Lysosomal acid phosphatase OS=Homo sapiens GN=ACP2	18 kDa	0.025737	0.060296	2.34277	0.426844	2.34277
676	A16A1_HUMAN	Isoform 3 of Aldehyde dehydrogenase family 16 member A1 OS=Homo sapiens GN=ALDH16A1	80 kDa	0.0054832	0.012846	2.34279	0.426841	2.34279
80	EFTU_HUMAN	Elongation factor Tu, mitochondrial OS=Homo sapiens GN=TUFM PE=1 SV=2	50 kDa	0.018221	0.042771	2.34735	0.426013	2.34735
668	GPNMB_HUMAN	Isoform 2 of Transmembrane glycoprotein NMB OS=Homo sapiens GN=GPNMB	63 kDa	0.014707	0.034523	2.34739	0.426006	2.34739
928	TAGL_HUMAN	Transgelin OS=Homo sapiens GN=TAGLN PE=1 SV=4	23 kDa	0.040974	0.096182	2.34739	0.426005	2.34739
461	CSCL1_HUMAN	CSC1-like protein 1 OS=Homo sapiens GN=TMEM63A PE=2 SV=3	92 kDa	0.007654	0.018633	2.43441	0.410777	2.43441
513	CAZA2_HUMAN	F-actin-capping protein subunit alpha-2 OS=Homo sapiens GN=CAPZA2 PE=1 SV=3	33 kDa	0.007199	0.01871	2.59897	0.384768	2.59897
525	GLU2B_HUMAN	Glucosidase 2 subunit beta OS=Homo sapiens GN=PRKCSH PE=1 SV=2	59 kDa	0.007799	0.020342	2.60828	0.383394	2.60828
380	F8W1A4_HUMAN	Adenylate kinase 2, mitochondrial OS=Homo sapiens GN=AK2 PE=1 SV=1	26 kDa	0.017749	0.046295	2.60832	0.383389	2.60832
755	LRP2_HUMAN	Low-density lipoprotein receptor-related protein 2 OS=Homo sapiens GN=LRP2 PE=1 SV=3	522 kDa	0.0004423	0.0011577	2.61745	0.382051	2.61745
396	B3A2_HUMAN	Anion exchange protein 2 OS=Homo sapiens GN=SLC4A2 PE=1 SV=4	137 kDa	0.0016591	0.0043427	2.6175	0.382043	2.6175
64	COF1_HUMAN	Cofilin-1 OS=Homo sapiens GN=CFL1 PE=1 SV=3	19 kDa	0.043276	0.11623	2.68578	0.372331	2.68578
224	PPIA_HUMAN	Peptidyl-prolyl cis-trans isomerase A OS=Homo sapiens GN=PPIA PE=1 SV=2	18 kDa	0.07487	0.20167	2.6936	0.37125	2.6936
295	TBB4B_HUMAN	Tubulin beta-4B chain OS=Homo sapiens GN=TUBB4B PE=1 SV=1	50 kDa	0.0068898	0.019309	2.80255	0.356818	2.80255
145	USO1_HUMAN	Isoform 2 of General vesicular transport factor p115 OS=Homo sapiens GN=USO1	109 kDa	0.0021161	0.006623	3.12981	0.319508	3.12981
422	C1TC_HUMAN	C-1-tetrahydrofolate synthase, cytoplasmic OS=Homo sapiens GN=MTHFD1 PE=1 SV=3	102 kDa	0.0022021	0.0068922	3.12983	0.319506	3.12983
390	E9PCD7_HUMAN	Alpha-mannosidase OS=Homo sapiens GN=MAN2B2 PE=3 SV=1	108 kDa	0.0021492	0.0067267	3.12986	0.319503	3.12986
512	CAZA1_HUMAN	F-actin-capping protein subunit alpha-1 OS=Homo sapiens GN=CAPZA1 PE=1 SV=3	33 kDa	0.007199	0.022532	3.12988	0.319501	3.12988
375	TCP4_HUMAN	Activated RNA polymerase II transcriptional coactivator p15 OS=Homo sapiens GN=SUB1 PE=1 SV=3	14 kDa	0.016212	0.050742	3.1299	0.319499	3.1299
25	ARP3_HUMAN	Actin-related protein 3 OS=Homo sapiens GN=ACTR3 PE=1 SV=3	47 kDa	0.0049257	0.015417	3.12991	0.319498	3.12991
190	DYN2_HUMAN	Isoform 5 of Dynamin-2 OS=Homo sapiens GN=DNM2	98 kDa	0.0023693	0.0074157	3.12991	0.319498	3.12991
616	KAD3_HUMAN	Isoform 2 of GTP:AMP phosphotransferase AK3, mitochondrial OS=Homo sapiens GN=AK3	18 kDa	0.013114	0.041046	3.12994	0.319495	3.12994
24	ARPC3_HUMAN	Actin-related protein 2/3 complex subunit 3 OS=Homo sapiens GN=ARPC3 PE=1 SV=3	21 kDa	0.011567	0.036204	3.12994	0.319495	3.12994
522	FUMH_HUMAN	Fumarate hydratase, mitochondrial OS=Homo sapiens GN=FH PE=1 SV=3	55 kDa	0.0040371	0.012636	3.12997	0.319492	3.12997
735	FCG2B_HUMAN	Isoform IIB2 of Low affinity immunoglobulin gamma Fc region receptor II-b OS=Homo sapiens GN=FCGR2B	32 kDa	0.0034607	0.011007	3.18057	0.314409	3.18057
581	1433Z_HUMAN	Isoform 2 of 14-3-3 protein zeta/delta OS=Homo sapiens GN=YWHAZ	19 kDa	0.06648	0.23365	3.51459	0.284528	3.51459
26	LYPA1_HUMAN	Acyl-protein thioesterase 1 OS=Homo sapiens GN=LYPLA1 PE=1 SV=1	25 kDa	0.0089518	0.032605	3.64228	0.274553	3.64228
96	GBB2_HUMAN	Guanine nucleotide-binding protein G(I)/G(S)/G(T) subunit beta-2 OS=Homo sapiens GN=GNB2 PE=1 SV=3	37 kDa	0.0060557	0.022057	3.64235	0.274548	3.64235
538	GDF15_HUMAN	Growth/differentiation factor 15 OS=Homo sapiens GN=GDF15 PE=1 SV=3	34 kDa	0.01337	0.04882	3.65146	0.273863	3.65146
594	ANXA7_HUMAN	Isoform 2 of Annexin A7 OS=Homo sapiens GN=ANXA7	50 kDa	0.0044183	0.016174	3.66068	0.273173	3.66068
140	CNDP2_HUMAN	Isoform 2 of Cytosolic non-specific dipeptidase OS=Homo sapiens GN=CNDP2	44 kDa	0.0078414	0.030167	3.84714	0.259933	3.84714
127	ACTH_HUMAN	Isoform 2 of Actin, gamma-enteric smooth muscle OS=Homo sapiens GN=ACTG2	37 kDa	0.018549	0.07424	4.00237	0.249852	4.00237
559	F10A1_HUMAN	Hsc70-interacting protein OS=Homo sapiens GN=ST13 PE=1 SV=2	41 kDa	0.0028506	0.011643	4.0844	0.244834	4.0844
935	TMM43_HUMAN	Transmembrane protein 43 OS=Homo sapiens GN=TMEM43 PE=1 SV=1	45 kDa	0.007777	0.032221	4.14311	0.241364	4.14311
860	GDIR1_HUMAN	Rho GDP-dissociation inhibitor 1 OS=Homo sapiens GN=ARHGDIA PE=1 SV=3	23 kDa	0.010093	0.042119	4.17309	0.239631	4.17309
887	SMD1_HUMAN	Small nuclear ribonucleoprotein Sm D1 OS=Homo sapiens GN=SNRPD1 PE=1 SV=1	13 kDa	0.017302	0.072204	4.17316	0.239627	4.17316
711	HNRH3_HUMAN	Isoform 4 of Heterogeneous nuclear ribonucleoprotein H3 OS=Homo sapiens GN=HNRNPH3	22 kDa	0.0095764	0.039964	4.17318	0.239626	4.17318
679	CLUS_HUMAN	Isoform 3 of Clusterin OS=Homo sapiens GN=CLU	32 kDa	0.0075143	0.031359	4.17324	0.239622	4.17324
923	MAFF_HUMAN	Transcription factor MafF OS=Homo sapiens GN=MAFF PE=1 SV=2	18 kDa	0.0061406	0.026196	4.26603	0.23441	4.26603
898	SUCB2_HUMAN	Succinyl-CoA ligase [GDP-forming] subunit beta, mitochondrial OS=Homo sapiens GN=SUCLG2 PE=1 SV=2	47 kDa	0.0023311	0.0099448	4.26614	0.234404	4.26614
419	PMGE_HUMAN	Bisphosphoglycerate mutase OS=Homo sapiens GN=BPGM PE=1 SV=2	30 kDa	0.0079495	0.041469	5.21655	0.191697	5.21655
749	LGMN_HUMAN	Legumain OS=Homo sapiens GN=LGMN PE=1 SV=1	49 kDa	0.004755	0.024805	5.21661	0.191695	5.21661
378	APT_HUMAN	Adenine phosphoribosyltransferase OS=Homo sapiens GN=APRT PE=1 SV=2	20 kDa	0.011438	0.059669	5.21673	0.191691	5.21673
387	AK1A1_HUMAN	Alcohol dehydrogenase [NADP(+)] OS=Homo sapiens GN=AKR1A1 PE=1 SV=3	37 kDa	0.0030986	0.016465	5.31369	0.188193	5.31369
618	ROA3_HUMAN	Isoform 2 of Heterogeneous nuclear ribonucleoprotein A3 OS=Homo sapiens GN=HNRNPA3	37 kDa	0.0084864	0.051235	6.03731	0.165637	6.03731
752	LRC59_HUMAN	Leucine-rich repeat-containing protein 59 OS=Homo sapiens GN=LRRC59 PE=1 SV=1	35 kDa	0.0067066	0.041982	6.2598	0.159749	6.2598
497	ERP44_HUMAN	Endoplasmic reticulum resident protein 44 OS=Homo sapiens GN=ERP44 PE=1 SV=1	47 kDa	0.0025908	0.018565	7.16574	0.139553	7.16574

## Sheet: T1D v T1CON 2fold
NB: 166 proteins identified, but at point of analysis 162 proteins mapped to IPA.
#	Accession Number	Identified Proteins	Molecular Weight	T1CON	T1D	T1D/T1CON	Reciprocoal	Fold Change for IPA
148	PYGL_HUMAN	Isoform 2 of Glycogen phosphorylase, liver form OS=Homo sapiens GN=PYGL	93 kDa	0.012663	0.0012977	0.10248	9.75803	-9.75803	-1	decrease
397	ANX11_HUMAN	Annexin A11 OS=Homo sapiens GN=ANXA11 PE=1 SV=1	54 kDa	0.016308	0.0020891	0.128103	7.80623	-7.80623
811	J3KN10_HUMAN	Phosphatidylinositol 4-kinase alpha OS=Homo sapiens GN=PI4KA PE=1 SV=1	237 kDa	0.0068565	0.0010219	0.149041	6.70956	-6.70956
496	ERAP1_HUMAN	Endoplasmic reticulum aminopeptidase 1 OS=Homo sapiens GN=ERAP1 PE=1 SV=3	107 kDa	0.014198	0.0022828	0.160783	6.21955	-6.21955
848	IF2GL_HUMAN	Putative eukaryotic translation initiation factor 2 subunit 3-like protein OS=Homo sapiens GN=EIF2S3L PE=5 SV=2	51 kDa	0.013086	0.0022352	0.170808	5.85451	-5.85451
381	CAP1_HUMAN	Adenylyl cyclase-associated protein 1 OS=Homo sapiens GN=CAP1 PE=1 SV=5	52 kDa	0.013004	0.0023012	0.176961	5.65096	-5.65096
132	CMC2_HUMAN	Isoform 2 of Calcium-binding mitochondrial carrier protein Aralar2 OS=Homo sapiens GN=SLC25A13	74 kDa	0.0076475	0.0015606	0.204067	4.90036	-4.90036
172	ATD3A_HUMAN	Isoform 3 of ATPase family AAA domain-containing protein 3A OS=Homo sapiens GN=ATAD3A	58 kDa	0.010108	0.0020809	0.205867	4.85751	-4.85751
28	AEBP1_HUMAN	Adipocyte enhancer-binding protein 1 OS=Homo sapiens GN=AEBP1 PE=1 SV=1	131 kDa	0.013354	0.0027989	0.209593	4.77116	-4.77116
571	ILK_HUMAN	Integrin-linked protein kinase OS=Homo sapiens GN=ILK PE=1 SV=2	51 kDa	0.020548	0.0047524	0.231283	4.32371	-4.32371
842	PACN3_HUMAN	Protein kinase C and casein kinase substrate in neurons protein 3 OS=Homo sapiens GN=PACSIN3 PE=1 SV=2	48 kDa	0.021799	0.0050662	0.232405	4.30283	-4.30283
85	DHB2_HUMAN	Estradiol 17-beta-dehydrogenase 2 OS=Homo sapiens GN=HSD17B2 PE=1 SV=1	43 kDa	0.023883	0.0055506	0.232408	4.30278	-4.30278
331	M0R0F0_HUMAN	40S ribosomal protein S5 (Fragment) OS=Homo sapiens GN=RPS5 PE=1 SV=1	22 kDa	0.061768	0.016015	0.259277	3.85688	-3.85688
506	EIF3A_HUMAN	Eukaryotic translation initiation factor 3 subunit A OS=Homo sapiens GN=EIF3A PE=1 SV=1	167 kDa	0.0059593	0.0015543	0.260819	3.83407	-3.83407
551	HMGB2_HUMAN	High mobility group protein B2 OS=Homo sapiens GN=HMGB2 PE=1 SV=2	24 kDa	0.039405	0.010278	0.26083	3.83392	-3.83392
862	ROCK1_HUMAN	Rho-associated protein kinase 1 OS=Homo sapiens GN=ROCK1 PE=1 SV=1	158 kDa	0.0060825	0.0015865	0.26083	3.83391	-3.83391
688	HNRPK_HUMAN	Isoform 3 of Heterogeneous nuclear ribonucleoprotein K OS=Homo sapiens GN=HNRNPK	49 kDa	0.079549	0.021926	0.275629	3.62807	-3.62807
791	NOS3_HUMAN	Nitric oxide synthase, endothelial OS=Homo sapiens GN=NOS3 PE=1 SV=3	133 kDa	0.012818	0.0035712	0.278608	3.58927	-3.58927
598	DHX9_HUMAN	Isoform 2 of ATP-dependent RNA helicase A OS=Homo sapiens GN=DHX9	24 kDa	0.12675	0.036563	0.288465	3.46662	-3.46662
812	EGFLA_HUMAN	Pikachurin OS=Homo sapiens GN=EGFLAM PE=1 SV=2	111 kDa	0.028343	0.0084487	0.298088	3.35472	-3.35472
183	ACTN1_HUMAN	Isoform 4 of Alpha-actinin-1 OS=Homo sapiens GN=ACTN1	107 kDa	0.015497	0.0046195	0.29809	3.35469	-3.35469
816	CD36_HUMAN	Platelet glycoprotein 4 OS=Homo sapiens GN=CD36 PE=1 SV=2	53 kDa	0.01522	0.004551	0.299014	3.34432	-3.34432
731	ITB4_HUMAN	Isoform Beta-4E of Integrin beta-4 OS=Homo sapiens GN=ITGB4	107 kDa	0.014904	0.0044566	0.29902	3.34425	-3.34425
911	F5GWF6_HUMAN	T-complex protein 1 subunit beta OS=Homo sapiens GN=CCT2 PE=1 SV=2	57 kDa	0.019424	0.0060435	0.311136	3.21403	-3.21403
566	IMA3_HUMAN	Importin subunit alpha-3 OS=Homo sapiens GN=KPNA4 PE=1 SV=1	58 kDa	0.0058848	0.0020249	0.34409	2.90622	-2.90622
906	B1AJQ6_HUMAN	Syntaxin-12 (Fragment) OS=Homo sapiens GN=STX12 PE=1 SV=2	25 kDa	0.01426	0.0049069	0.344102	2.90611	-2.90611
163	RAB6A_HUMAN	Isoform 2 of Ras-related protein Rab-6A OS=Homo sapiens GN=RAB6A	24 kDa	0.01474	0.0050721	0.344104	2.90609	-2.90609
700	SCFD1_HUMAN	Isoform 3 of Sec1 family domain-containing protein 1 OS=Homo sapiens GN=SCFD1	65 kDa	0.0053321	0.0018348	0.344105	2.90609	-2.90609
913	B4DUR8_HUMAN	T-complex protein 1 subunit gamma OS=Homo sapiens GN=CCT3 PE=1 SV=1	56 kDa	0.012354	0.0042961	0.34775	2.87563	-2.87563
956	D6RF35_HUMAN	Vitamin D-binding protein OS=Homo sapiens GN=GC PE=1 SV=1	53 kDa	0.025953	0.0090255	0.347763	2.87552	-2.87552
531	GSTO1_HUMAN	Glutathione S-transferase omega-1 OS=Homo sapiens GN=GSTO1 PE=1 SV=2	28 kDa	0.02563	0.0089132	0.347764	2.87551	-2.87551
154	ITA3_HUMAN	Isoform 2 of Integrin alpha-3 OS=Homo sapiens GN=ITGA3	119 kDa	0.017383	0.0060452	0.347765	2.8755	-2.8755
584	HCD2_HUMAN	Isoform 2 of 3-hydroxyacyl-CoA dehydrogenase type-2 OS=Homo sapiens GN=HSD17B10	26 kDa	0.024511	0.0085241	0.347766	2.87549	-2.87549
251	F5H365_HUMAN	Protein transport protein Sec23A OS=Homo sapiens GN=SEC23A PE=1 SV=1	83 kDa	0.0083924	0.0029186	0.347767	2.87549	-2.87549
443	CSPG4_HUMAN	Chondroitin sulfate proteoglycan 4 OS=Homo sapiens GN=CSPG4 PE=1 SV=2	251 kDa	0.0026601	0.0009251	0.347769	2.87547	-2.87547
650	PTPRC_HUMAN	Isoform 2 of Receptor-type tyrosine-protein phosphatase C OS=Homo sapiens GN=PTPRC	131 kDa	0.010808	0.0037587	0.34777	2.87546	-2.87546
508	E7EUU4_HUMAN	Eukaryotic translation initiation factor 4 gamma 1 OS=Homo sapiens GN=EIF4G1 PE=1 SV=1	172 kDa	0.0039595	0.001377	0.347771	2.87545	-2.87545
119	LAC2_HUMAN	Ig lambda-2 chain C regions OS=Homo sapiens GN=IGLC2 PE=1 SV=1	11 kDa	0.058271	0.020265	0.347772	2.87545	-2.87545
612	ESYT1_HUMAN	Isoform 2 of Extended synaptotagmin-1 OS=Homo sapiens GN=ESYT1	124 kDa	0.0055447	0.0019283	0.347774	2.87543	-2.87543
507	EIF3D_HUMAN	Eukaryotic translation initiation factor 3 subunit D OS=Homo sapiens GN=EIF3D PE=1 SV=1	64 kDa	0.011271	0.0039198	0.347777	2.8754	-2.8754
242	PSG6_HUMAN	Pregnancy-specific beta-1-glycoprotein 6 OS=Homo sapiens GN=PSG6 PE=2 SV=1	49 kDa	0.014199	0.0049381	0.347778	2.8754	-2.8754
685	FHL1_HUMAN	Isoform 3 of Four and a half LIM domains protein 1 OS=Homo sapiens GN=FHL1	22 kDa	0.031839	0.011073	0.347781	2.87537	-2.87537
748	LAT4_HUMAN	Large neutral amino acids transporter small subunit 4 OS=Homo sapiens GN=SLC43A2 PE=1 SV=1	63 kDa	0.016244	0.0056962	0.350665	2.85173	-2.85173
903	Q5T8U5_HUMAN	Surfeit 4 OS=Homo sapiens GN=SURF4 PE=1 SV=1	21 kDa	0.09397	0.034646	0.368692	2.71229	-2.71229
768	AOC3_HUMAN	Membrane primary amine oxidase OS=Homo sapiens GN=AOC3 PE=1 SV=3	85 kDa	0.029683	0.011261	0.379375	2.63591	-2.63591
353	RL27_HUMAN	60S ribosomal protein L27 OS=Homo sapiens GN=RPL27 PE=1 SV=2	16 kDa	0.18167	0.070936	0.390466	2.56104	-2.56104
719	TCPH_HUMAN	Isoform 4 of T-complex protein 1 subunit eta OS=Homo sapiens GN=CCT7	50 kDa	0.018061	0.0071078	0.393544	2.54101	-2.54101
207	LAMB2_HUMAN	Laminin subunit beta-2 OS=Homo sapiens GN=LAMB2 PE=1 SV=2	196 kDa	0.064687	0.02687	0.415385	2.40741	-2.40741
237	PTBP1_HUMAN	Polypyrimidine tract-binding protein 1 OS=Homo sapiens GN=PTBP1 PE=1 SV=1	57 kDa	0.019387	0.0080907	0.417326	2.39621	-2.39621
647	IQGA2_HUMAN	Isoform 2 of Ras GTPase-activating-like protein IQGAP2 OS=Homo sapiens GN=IQGAP2	123 kDa	0.033622	0.01404	0.417584	2.39473	-2.39473
199	AP1B1_HUMAN	Isoform C of AP-1 complex subunit beta-1 OS=Homo sapiens GN=AP1B1	104 kDa	0.0054578	0.0022876	0.419143	2.38582	-2.38582
713	MYOF_HUMAN	Isoform 4 of Myoferlin OS=Homo sapiens GN=MYOF	17 kDa	0.42465	0.18112	0.426516	2.34458	-2.34458
756	LUM_HUMAN	Lumican OS=Homo sapiens GN=LUM PE=1 SV=2	38 kDa	0.25286	0.11127	0.440046	2.27249	-2.27249
345	RL17_HUMAN	60S ribosomal protein L17 OS=Homo sapiens GN=RPL17 PE=1 SV=3	21 kDa	0.078329	0.035023	0.447127	2.2365	-2.2365
845	S100P_HUMAN	Protein S100-P OS=Homo sapiens GN=S100P PE=1 SV=2	10 kDa	0.15171	0.067834	0.447129	2.23649	-2.23649
420	PRG2_HUMAN	Bone marrow proteoglycan OS=Homo sapiens GN=PRG2 PE=1 SV=2	25 kDa	0.13912	0.06298	0.452703	2.20896	-2.20896
486	DYSF_HUMAN	Dysferlin OS=Homo sapiens GN=DYSF PE=1 SV=1	237 kDa	0.025737	0.011867	0.461087	2.16879	-2.16879
203	UBP5_HUMAN	Isoform Short of Ubiquitin carboxyl-terminal hydrolase 5 OS=Homo sapiens GN=USP5	93 kDa	0.011123	0.0051451	0.462564	2.16186	-2.16186
357	D3YTB1_HUMAN	60S ribosomal protein L32 (Fragment) OS=Homo sapiens GN=RPL32 PE=1 SV=1	16 kDa	0.069494	0.032302	0.464817	2.15138	-2.15138
957	VTNC_HUMAN	Vitronectin OS=Homo sapiens GN=VTN PE=1 SV=1	54 kDa	0.051688	0.024676	0.477403	2.09467	-2.09467
799	TPR_HUMAN	Nucleoprotein TPR OS=Homo sapiens GN=TPR PE=1 SV=3	267 kDa	0.016129	0.0077188	0.478567	2.08957	-2.08957
103	HSP72_HUMAN	Heat shock-related 70 kDa protein 2 OS=Homo sapiens GN=HSPA2 PE=1 SV=1	70 kDa	0.020979	0.010085	0.480719	2.08022	-2.08022
631	M2OM_HUMAN	Isoform 2 of Mitochondrial 2-oxoglutarate/malate carrier protein OS=Homo sapiens GN=SLC25A11	28 kDa	0.058629	0.028514	0.486346	2.05615	-2.05615
228	PGK1_HUMAN	Phosphoglycerate kinase 1 OS=Homo sapiens GN=PGK1 PE=1 SV=3	45 kDa	0.037085	0.074739	2.01534	0.496193	2.01534
432	Q5SRQ6_HUMAN	Casein kinase 2, beta polypeptide, isoform CRA_d OS=Homo sapiens GN=CSNK2B PE=1 SV=2	27 kDa	0.0044952	0.0091798	2.04213	0.489684	2.04213
226	ETHE1_HUMAN	Persulfide dioxygenase ETHE1, mitochondrial OS=Homo sapiens GN=ETHE1 PE=1 SV=2	28 kDa	0.0041412	0.008457	2.04216	0.489677	2.04216
165	C163A_HUMAN	Isoform 2 of Scavenger receptor cysteine-rich type 1 protein M130 OS=Homo sapiens GN=CD163	126 kDa	0.000906	0.0018502	2.04216	0.489677	2.04216
727	ROA2_HUMAN	Isoform A2 of Heterogeneous nuclear ribonucleoproteins A2/B1 OS=Homo sapiens GN=HNRNPA2B1	36 kDa	0.027236	0.056694	2.08158	0.480404	2.08158
191	HNRPQ_HUMAN	Isoform 5 of Heterogeneous nuclear ribonucleoprotein Q OS=Homo sapiens GN=SYNCRIP	46 kDa	0.0050218	0.010478	2.0865	0.479271	2.0865
175	CHTOP_HUMAN	Isoform 3 of Chromatin target of PRMT1 protein OS=Homo sapiens GN=CHTOP	22 kDa	0.010193	0.021268	2.08653	0.479265	2.08653
211	LONM_HUMAN	Lon protease homolog, mitochondrial OS=Homo sapiens GN=LONP1 PE=1 SV=2	106 kDa	0.0064408	0.013439	2.08654	0.479262	2.08654
694	NPM_HUMAN	Isoform 3 of Nucleophosmin OS=Homo sapiens GN=NPM1	28 kDa	0.0079495	0.016587	2.08655	0.479261	2.08655
574	IL27B_HUMAN	Interleukin-27 subunit beta OS=Homo sapiens GN=EBI3 PE=1 SV=2	25 kDa	0.0089909	0.01876	2.08655	0.479259	2.08655
170	RASK_HUMAN	Isoform 2B of GTPase KRas OS=Homo sapiens GN=KRAS	21 kDa	0.010952	0.022852	2.08656	0.479258	2.08656
628	SCRB2_HUMAN	Isoform 2 of Lysosome membrane protein 2 OS=Homo sapiens GN=SCARB2	38 kDa	0.006146	0.012824	2.08656	0.479258	2.08656
611	EAA1_HUMAN	Isoform 2 of Excitatory amino acid transporter 1 OS=Homo sapiens GN=SLC1A3	55 kDa	0.0082854	0.017288	2.08656	0.479257	2.08656
885	K7EK35_HUMAN	Signal transducer and activator of transcription OS=Homo sapiens GN=STAT5A PE=1 SV=1	87 kDa	0.0026985	0.0056306	2.08657	0.479256	2.08657
921	TFPI2_HUMAN	Tissue factor pathway inhibitor 2 OS=Homo sapiens GN=TFPI2 PE=1 SV=1	27 kDa	0.017523	0.036563	2.08657	0.479255	2.08657
851	UE2NL_HUMAN	Putative ubiquitin-conjugating enzyme E2 N-like OS=Homo sapiens GN=UBE2NL PE=1 SV=1	17 kDa	0.013457	0.028079	2.08657	0.479255	2.08657
835	G3V325_HUMAN	Protein ATP5J2-PTCD1 OS=Homo sapiens GN=ATP5J2-PTCD1 PE=4 SV=1	84 kDa	0.0027489	0.0057358	2.08658	0.479253	2.08658
104	F8W6I7_HUMAN	Heterogeneous nuclear ribonucleoprotein A1 OS=Homo sapiens GN=HNRNPA1 PE=1 SV=2	33 kDa	0.02012	0.041982	2.08658	0.479253	2.08658
227	PGM2_HUMAN	Phosphoglucomutase-2 OS=Homo sapiens GN=PGM2 PE=1 SV=4	68 kDa	0.0033643	0.0070199	2.08659	0.479252	2.08659
370	6PGD_HUMAN	6-phosphogluconate dehydrogenase, decarboxylating OS=Homo sapiens GN=PGD PE=1 SV=3	53 kDa	0.0042628	0.0088947	2.08659	0.479252	2.08659
460	DHI2_HUMAN	Corticosteroid 11-beta-dehydrogenase isozyme 2 OS=Homo sapiens GN=HSD11B2 PE=1 SV=2	44 kDa	0.025419	0.053039	2.08659	0.479251	2.08659
948	CN166_HUMAN	UPF0568 protein C14orf166 OS=Homo sapiens GN=C14orf166 PE=1 SV=1	28 kDa	0.025315	0.052822	2.08659	0.479251	2.08659
844	S10A8_HUMAN	Protein S100-A8 OS=Homo sapiens GN=S100A8 PE=1 SV=1	11 kDa	0.022139	0.046195	2.08659	0.479251	2.08659
453	E7ENL6_HUMAN	Collagen alpha-3(VI) chain OS=Homo sapiens GN=COL6A3 PE=4 SV=2	278 kDa	0.00080145	0.0016723	2.08659	0.47925	2.08659
186	EF1D_HUMAN	Isoform 4 of Elongation factor 1-delta OS=Homo sapiens GN=EEF1D	29 kDa	0.015717	0.032795	2.08659	0.47925	2.08659
883	SRP14_HUMAN	Signal recognition particle 14 kDa protein OS=Homo sapiens GN=SRP14 PE=1 SV=2	15 kDa	0.015139	0.031589	2.0866	0.479249	2.0866
876	SPB6_HUMAN	Serpin B6 OS=Homo sapiens GN=SERPINB6 PE=1 SV=3	43 kDa	0.0054759	0.011426	2.0866	0.479249	2.0866
808	SYFA_HUMAN	Phenylalanine--tRNA ligase alpha subunit OS=Homo sapiens GN=FARSA PE=1 SV=3	58 kDa	0.004053	0.008457	2.0866	0.479248	2.0866
655	SMD2_HUMAN	Isoform 2 of Small nuclear ribonucleoprotein Sm D2 OS=Homo sapiens GN=SNRPD2	12 kDa	0.019064	0.039779	2.0866	0.479248	2.0866
416	H3BP20_HUMAN	Beta-hexosaminidase OS=Homo sapiens GN=HEXA PE=1 SV=1	62 kDa	0.0038128	0.0079558	2.0866	0.479248	2.0866
404	APOE_HUMAN	Apolipoprotein E OS=Homo sapiens GN=APOE PE=1 SV=1	36 kDa	0.01299	0.027105	2.08661	0.479247	2.08661
382	ARF6_HUMAN	ADP-ribosylation factor 6 OS=Homo sapiens GN=ARF6 PE=1 SV=2	20 kDa	0.011765	0.024549	2.08661	0.479246	2.08661
5	PSMD2_HUMAN	26S proteasome non-ATPase regulatory subunit 2 OS=Homo sapiens GN=PSMD2 PE=1 SV=3	100 kDa	0.0022675	0.0047314	2.08662	0.479245	2.08662
181	RAB1A_HUMAN	Isoform 3 of Ras-related protein Rab-1A OS=Homo sapiens GN=RAB1A	14 kDa	0.031921	0.066607	2.08662	0.479244	2.08662
194	PICAL_HUMAN	Isoform 5 of Phosphatidylinositol-binding clathrin assembly protein OS=Homo sapiens GN=PICALM	70 kDa	0.0031921	0.0066607	2.08662	0.479244	2.08662
784	NB5R1_HUMAN	NADH-cytochrome b5 reductase 1 OS=Homo sapiens GN=CYB5R1 PE=1 SV=1	34 kDa	0.027002	0.056343	2.08662	0.479243	2.08662
201	ACSL4_HUMAN	Isoform Short of Long-chain-fatty-acid--CoA ligase 4 OS=Homo sapiens GN=ACSL4	74 kDa	0.003073	0.0064122	2.08663	0.479243	2.08663
695	OLA1_HUMAN	Isoform 3 of Obg-like ATPase 1 OS=Homo sapiens GN=OLA1	31 kDa	0.0074062	0.015454	2.08663	0.479242	2.08663
872	J3KTL2_HUMAN	Serine/arginine-rich-splicing factor 1 OS=Homo sapiens GN=SRSF1 PE=1 SV=1	28 kDa	0.008138	0.016981	2.08663	0.479242	2.08663
48	ATPO_HUMAN	ATP synthase subunit O, mitochondrial OS=Homo sapiens GN=ATP5O PE=1 SV=1	23 kDa	0.0096663	0.02017	2.08663	0.479241	2.08663
918	TSP1_HUMAN	Thrombospondin-1 OS=Homo sapiens GN=THBS1 PE=1 SV=2	129 kDa	0.0052793	0.011016	2.08664	0.479239	2.08664
188	ODPA_HUMAN	Isoform 4 of Pyruvate dehydrogenase E1 component subunit alpha, somatic form, mitochondrial OS=Homo sapiens GN=PDHA1	48 kDa	0.0048106	0.010038	2.08664	0.479239	2.08664
73	TOP1_HUMAN	DNA topoisomerase 1 OS=Homo sapiens GN=TOP1 PE=1 SV=2	91 kDa	0.0080742	0.016848	2.08665	0.479238	2.08665
652	PP2AA_HUMAN	Isoform 2 of Serine/threonine-protein phosphatase 2A catalytic subunit alpha isoform OS=Homo sapiens GN=PPP2CA	30 kDa	0.0080742	0.016848	2.08665	0.479238	2.08665
162	RADI_HUMAN	Isoform 2 of Radixin OS=Homo sapiens GN=RDX	30 kDa	0.0080114	0.016717	2.08665	0.479237	2.08665
185	CORO7_HUMAN	Isoform 4 of Coronin-7 OS=Homo sapiens GN=CORO7	99 kDa	0.00227	0.0047367	2.08665	0.479237	2.08665
692	ABD12_HUMAN	Isoform 3 of Monoacylglycerol lipase ABHD12 OS=Homo sapiens GN=ABHD12	41 kDa	0.0057192	0.011934	2.08666	0.479236	2.08666
853	ODPB_HUMAN	Pyruvate dehydrogenase E1 component subunit beta, mitochondrial OS=Homo sapiens GN=PDHB PE=1 SV=3	39 kDa	0.017205	0.035901	2.08666	0.479235	2.08666
830	PSME2_HUMAN	Proteasome activator complex subunit 2 OS=Homo sapiens GN=PSME2 PE=1 SV=4	27 kDa	0.0086147	0.017976	2.08667	0.479233	2.08667
398	ANXA4_HUMAN	Annexin A4 OS=Homo sapiens GN=ANXA4 PE=1 SV=4	36 kDa	0.041883	0.087539	2.09008	0.47845	2.09008
736	KNG1_HUMAN	Isoform LMW of Kininogen-1 OS=Homo sapiens GN=KNG1	48 kDa	0.012002	0.025153	2.09573	0.47716	2.09573
315	THIM_HUMAN	3-ketoacyl-CoA thiolase, mitochondrial OS=Homo sapiens GN=ACAA2 PE=1 SV=2	42 kDa	0.0025367	0.0054108	2.13301	0.468822	2.13301
309	1433T_HUMAN	14-3-3 protein theta OS=Homo sapiens GN=YWHAQ PE=1 SV=1	28 kDa	0.0041104	0.0087677	2.13305	0.468812	2.13305
804	PPIB_HUMAN	Peptidyl-prolyl cis-trans isomerase B OS=Homo sapiens GN=PPIB PE=1 SV=2	24 kDa	0.057192	0.1244	2.17513	0.459743	2.17513
873	PP1B_HUMAN	Serine/threonine-protein phosphatase PP1-beta catalytic subunit OS=Homo sapiens GN=PPP1CB PE=1 SV=3	37 kDa	0.012593	0.029502	2.34273	0.426852	2.34273
818	PTRF_HUMAN	Polymerase I and transcript release factor OS=Homo sapiens GN=PTRF PE=1 SV=1	43 kDa	0.010559	0.024737	2.34274	0.42685	2.34274
627	PPAL_HUMAN	Isoform 2 of Lysosomal acid phosphatase OS=Homo sapiens GN=ACP2	18 kDa	0.025737	0.060296	2.34277	0.426844	2.34277
676	A16A1_HUMAN	Isoform 3 of Aldehyde dehydrogenase family 16 member A1 OS=Homo sapiens GN=ALDH16A1	80 kDa	0.0054832	0.012846	2.34279	0.426841	2.34279
80	EFTU_HUMAN	Elongation factor Tu, mitochondrial OS=Homo sapiens GN=TUFM PE=1 SV=2	50 kDa	0.018221	0.042771	2.34735	0.426013	2.34735
668	GPNMB_HUMAN	Isoform 2 of Transmembrane glycoprotein NMB OS=Homo sapiens GN=GPNMB	63 kDa	0.014707	0.034523	2.34739	0.426006	2.34739
928	TAGL_HUMAN	Transgelin OS=Homo sapiens GN=TAGLN PE=1 SV=4	23 kDa	0.040974	0.096182	2.34739	0.426005	2.34739
461	CSCL1_HUMAN	CSC1-like protein 1 OS=Homo sapiens GN=TMEM63A PE=2 SV=3	92 kDa	0.007654	0.018633	2.43441	0.410777	2.43441
513	CAZA2_HUMAN	F-actin-capping protein subunit alpha-2 OS=Homo sapiens GN=CAPZA2 PE=1 SV=3	33 kDa	0.007199	0.01871	2.59897	0.384768	2.59897
525	GLU2B_HUMAN	Glucosidase 2 subunit beta OS=Homo sapiens GN=PRKCSH PE=1 SV=2	59 kDa	0.007799	0.020342	2.60828	0.383394	2.60828
380	F8W1A4_HUMAN	Adenylate kinase 2, mitochondrial OS=Homo sapiens GN=AK2 PE=1 SV=1	26 kDa	0.017749	0.046295	2.60832	0.383389	2.60832
755	LRP2_HUMAN	Low-density lipoprotein receptor-related protein 2 OS=Homo sapiens GN=LRP2 PE=1 SV=3	522 kDa	0.0004423	0.0011577	2.61745	0.382051	2.61745
396	B3A2_HUMAN	Anion exchange protein 2 OS=Homo sapiens GN=SLC4A2 PE=1 SV=4	137 kDa	0.0016591	0.0043427	2.6175	0.382043	2.6175
64	COF1_HUMAN	Cofilin-1 OS=Homo sapiens GN=CFL1 PE=1 SV=3	19 kDa	0.043276	0.11623	2.68578	0.372331	2.68578
224	PPIA_HUMAN	Peptidyl-prolyl cis-trans isomerase A OS=Homo sapiens GN=PPIA PE=1 SV=2	18 kDa	0.07487	0.20167	2.6936	0.37125	2.6936
295	TBB4B_HUMAN	Tubulin beta-4B chain OS=Homo sapiens GN=TUBB4B PE=1 SV=1	50 kDa	0.0068898	0.019309	2.80255	0.356818	2.80255
145	USO1_HUMAN	Isoform 2 of General vesicular transport factor p115 OS=Homo sapiens GN=USO1	109 kDa	0.0021161	0.006623	3.12981	0.319508	3.12981
422	C1TC_HUMAN	C-1-tetrahydrofolate synthase, cytoplasmic OS=Homo sapiens GN=MTHFD1 PE=1 SV=3	102 kDa	0.0022021	0.0068922	3.12983	0.319506	3.12983
390	E9PCD7_HUMAN	Alpha-mannosidase OS=Homo sapiens GN=MAN2B2 PE=3 SV=1	108 kDa	0.0021492	0.0067267	3.12986	0.319503	3.12986
512	CAZA1_HUMAN	F-actin-capping protein subunit alpha-1 OS=Homo sapiens GN=CAPZA1 PE=1 SV=3	33 kDa	0.007199	0.022532	3.12988	0.319501	3.12988
375	TCP4_HUMAN	Activated RNA polymerase II transcriptional coactivator p15 OS=Homo sapiens GN=SUB1 PE=1 SV=3	14 kDa	0.016212	0.050742	3.1299	0.319499	3.1299
25	ARP3_HUMAN	Actin-related protein 3 OS=Homo sapiens GN=ACTR3 PE=1 SV=3	47 kDa	0.0049257	0.015417	3.12991	0.319498	3.12991
190	DYN2_HUMAN	Isoform 5 of Dynamin-2 OS=Homo sapiens GN=DNM2	98 kDa	0.0023693	0.0074157	3.12991	0.319498	3.12991
616	KAD3_HUMAN	Isoform 2 of GTP:AMP phosphotransferase AK3, mitochondrial OS=Homo sapiens GN=AK3	18 kDa	0.013114	0.041046	3.12994	0.319495	3.12994
24	ARPC3_HUMAN	Actin-related protein 2/3 complex subunit 3 OS=Homo sapiens GN=ARPC3 PE=1 SV=3	21 kDa	0.011567	0.036204	3.12994	0.319495	3.12994
522	FUMH_HUMAN	Fumarate hydratase, mitochondrial OS=Homo sapiens GN=FH PE=1 SV=3	55 kDa	0.0040371	0.012636	3.12997	0.319492	3.12997
735	FCG2B_HUMAN	Isoform IIB2 of Low affinity immunoglobulin gamma Fc region receptor II-b OS=Homo sapiens GN=FCGR2B	32 kDa	0.0034607	0.011007	3.18057	0.314409	3.18057
581	1433Z_HUMAN	Isoform 2 of 14-3-3 protein zeta/delta OS=Homo sapiens GN=YWHAZ	19 kDa	0.06648	0.23365	3.51459	0.284528	3.51459
26	LYPA1_HUMAN	Acyl-protein thioesterase 1 OS=Homo sapiens GN=LYPLA1 PE=1 SV=1	25 kDa	0.0089518	0.032605	3.64228	0.274553	3.64228
96	GBB2_HUMAN	Guanine nucleotide-binding protein G(I)/G(S)/G(T) subunit beta-2 OS=Homo sapiens GN=GNB2 PE=1 SV=3	37 kDa	0.0060557	0.022057	3.64235	0.274548	3.64235
538	GDF15_HUMAN	Growth/differentiation factor 15 OS=Homo sapiens GN=GDF15 PE=1 SV=3	34 kDa	0.01337	0.04882	3.65146	0.273863	3.65146
594	ANXA7_HUMAN	Isoform 2 of Annexin A7 OS=Homo sapiens GN=ANXA7	50 kDa	0.0044183	0.016174	3.66068	0.273173	3.66068
140	CNDP2_HUMAN	Isoform 2 of Cytosolic non-specific dipeptidase OS=Homo sapiens GN=CNDP2	44 kDa	0.0078414	0.030167	3.84714	0.259933	3.84714
127	ACTH_HUMAN	Isoform 2 of Actin, gamma-enteric smooth muscle OS=Homo sapiens GN=ACTG2	37 kDa	0.018549	0.07424	4.00237	0.249852	4.00237
559	F10A1_HUMAN	Hsc70-interacting protein OS=Homo sapiens GN=ST13 PE=1 SV=2	41 kDa	0.0028506	0.011643	4.0844	0.244834	4.0844
935	TMM43_HUMAN	Transmembrane protein 43 OS=Homo sapiens GN=TMEM43 PE=1 SV=1	45 kDa	0.007777	0.032221	4.14311	0.241364	4.14311
860	GDIR1_HUMAN	Rho GDP-dissociation inhibitor 1 OS=Homo sapiens GN=ARHGDIA PE=1 SV=3	23 kDa	0.010093	0.042119	4.17309	0.239631	4.17309
887	SMD1_HUMAN	Small nuclear ribonucleoprotein Sm D1 OS=Homo sapiens GN=SNRPD1 PE=1 SV=1	13 kDa	0.017302	0.072204	4.17316	0.239627	4.17316
711	HNRH3_HUMAN	Isoform 4 of Heterogeneous nuclear ribonucleoprotein H3 OS=Homo sapiens GN=HNRNPH3	22 kDa	0.0095764	0.039964	4.17318	0.239626	4.17318
679	CLUS_HUMAN	Isoform 3 of Clusterin OS=Homo sapiens GN=CLU	32 kDa	0.0075143	0.031359	4.17324	0.239622	4.17324
923	MAFF_HUMAN	Transcription factor MafF OS=Homo sapiens GN=MAFF PE=1 SV=2	18 kDa	0.0061406	0.026196	4.26603	0.23441	4.26603
898	SUCB2_HUMAN	Succinyl-CoA ligase [GDP-forming] subunit beta, mitochondrial OS=Homo sapiens GN=SUCLG2 PE=1 SV=2	47 kDa	0.0023311	0.0099448	4.26614	0.234404	4.26614
419	PMGE_HUMAN	Bisphosphoglycerate mutase OS=Homo sapiens GN=BPGM PE=1 SV=2	30 kDa	0.0079495	0.041469	5.21655	0.191697	5.21655
749	LGMN_HUMAN	Legumain OS=Homo sapiens GN=LGMN PE=1 SV=1	49 kDa	0.004755	0.024805	5.21661	0.191695	5.21661
378	APT_HUMAN	Adenine phosphoribosyltransferase OS=Homo sapiens GN=APRT PE=1 SV=2	20 kDa	0.011438	0.059669	5.21673	0.191691	5.21673
387	AK1A1_HUMAN	Alcohol dehydrogenase [NADP(+)] OS=Homo sapiens GN=AKR1A1 PE=1 SV=3	37 kDa	0.0030986	0.016465	5.31369	0.188193	5.31369
618	ROA3_HUMAN	Isoform 2 of Heterogeneous nuclear ribonucleoprotein A3 OS=Homo sapiens GN=HNRNPA3	37 kDa	0.0084864	0.051235	6.03731	0.165637	6.03731
752	LRC59_HUMAN	Leucine-rich repeat-containing protein 59 OS=Homo sapiens GN=LRRC59 PE=1 SV=1	35 kDa	0.0067066	0.041982	6.2598	0.159749	6.2598
497	ERP44_HUMAN	Endoplasmic reticulum resident protein 44 OS=Homo sapiens GN=ERP44 PE=1 SV=1	47 kDa	0.0025908	0.018565	7.16574	0.139553	7.16574

## Sheet: T2D v T2CON
NB: 716 proteins identified, but at point of analysis 695 proteins mapped to IPA.
#	Accession Number	Identified Proteins	Molecular Weight	T2CON	T2D	T2D/T2CON	Reciprocoal	Fold Change for IPA
342	RL11_HUMAN	60S ribosomal protein L11 OS=Homo sapiens GN=RPL11 PE=1 SV=2	20 kDa	0.061835	0.0059648	0.0964632	10.3667	-10.3667	-1	decrease
442	CLIC4_HUMAN	Chloride intracellular channel protein 4 OS=Homo sapiens GN=CLIC4 PE=1 SV=4	29 kDa	0.040351	0.0041966	0.104002	9.61516	-9.61516
596	AP2A2_HUMAN	Isoform 2 of AP-2 complex subunit alpha-2 OS=Homo sapiens GN=AP2A2	104 kDa	0.021721	0.0023118	0.106432	9.39571	-9.39571
670	TUSC3_HUMAN	Isoform 2 of Tumor suppressor candidate 3 OS=Homo sapiens GN=TUSC3	40 kDa	0.026918	0.0030597	0.113667	8.79759	-8.79759
794	NU205_HUMAN	Nuclear pore complex protein Nup205 OS=Homo sapiens GN=NUP205 PE=1 SV=3	228 kDa	0.0042283	0.00055235	0.130632	7.65511	-7.65511
516	FRIH_HUMAN	Ferritin heavy chain OS=Homo sapiens GN=FTH1 PE=1 SV=2	21 kDa	0.041743	0.0058018	0.138989	7.19484	-7.19484
880	SFXN1_HUMAN	Sideroflexin-1 OS=Homo sapiens GN=SFXN1 PE=1 SV=4	36 kDa	0.021136	0.0032973	0.156004	6.41009	-6.41009
873	PP1B_HUMAN	Serine/threonine-protein phosphatase PP1-beta catalytic subunit OS=Homo sapiens GN=PPP1CB PE=1 SV=3	37 kDa	0.020705	0.0032469	0.156817	6.37685	-6.37685
612	ESYT1_HUMAN	Isoform 2 of Extended synaptotagmin-1 OS=Homo sapiens GN=ESYT1	124 kDa	0.012219	0.0019507	0.159645	6.26391	-6.26391
485	DCTN1_HUMAN	Dynactin subunit 1 OS=Homo sapiens GN=DCTN1 PE=1 SV=3	142 kDa	0.0053254	0.00086959	0.163291	6.12404	-6.12404
855	H3BSC1_HUMAN	Ras-related protein Rab-11A OS=Homo sapiens GN=RAB11A PE=1 SV=1	22 kDa	0.060153	0.010975	0.182451	5.48091	-5.48091
521	BLVRB_HUMAN	Flavin reductase (NADPH) OS=Homo sapiens GN=BLVRB PE=1 SV=3	22 kDa	0.057817	0.010549	0.182455	5.4808	-5.4808
954	VAPA_HUMAN	Vesicle-associated membrane protein-associated protein A OS=Homo sapiens GN=VAPA PE=1 SV=3	28 kDa	0.047691	0.0087272	0.182995	5.46464	-5.46464
163	RAB6A_HUMAN	Isoform 2 of Ras-related protein Rab-6A OS=Homo sapiens GN=RAB6A	24 kDa	0.049251	0.010447	0.212118	4.71437	-4.71437
856	RAB5C_HUMAN	Ras-related protein Rab-5C OS=Homo sapiens GN=RAB5C PE=1 SV=2	23 kDa	0.047263	0.01006	0.212851	4.69811	-4.69811
119	LAC2_HUMAN	Ig lambda-2 chain C regions OS=Homo sapiens GN=IGLC2 PE=1 SV=1	11 kDa	0.09631	0.020501	0.212865	4.69782	-4.69782
691	KTN1_HUMAN	Isoform 3 of Kinectin OS=Homo sapiens GN=KTN1	150 kDa	0.007179	0.0016639	0.231773	4.31456	-4.31456
387	AK1A1_HUMAN	Alcohol dehydrogenase [NADP(+)] OS=Homo sapiens GN=AKR1A1 PE=1 SV=3	37 kDa	0.02874	0.0066863	0.232648	4.29834	-4.29834
782	NDUA9_HUMAN	NADH dehydrogenase [ubiquinone] 1 alpha subcomplex subunit 9, mitochondrial OS=Homo sapiens GN=NDUFA9 PE=1 SV=2	43 kDa	0.022566	0.0057641	0.255433	3.91492	-3.91492
84	DHB12_HUMAN	Estradiol 17-beta-dehydrogenase 12 OS=Homo sapiens GN=HSD17B12 PE=1 SV=2	34 kDa	0.027267	0.0069649	0.255433	3.91492	-3.91492
621	PTK7_HUMAN	Isoform 2 of Inactive tyrosine-protein kinase 7 OS=Homo sapiens GN=PTK7	114 kDa	0.0082596	0.0021098	0.255436	3.91487	-3.91487
584	HCD2_HUMAN	Isoform 2 of 3-hydroxyacyl-CoA dehydrogenase type-2 OS=Homo sapiens GN=HSD17B10	26 kDa	0.033759	0.0086233	0.255437	3.91486	-3.91486
577	IDHC_HUMAN	Isocitrate dehydrogenase [NADP] cytoplasmic OS=Homo sapiens GN=IDH1 PE=1 SV=2	47 kDa	0.039086	0.010498	0.268587	3.72319	-3.72319
924	TIF1B_HUMAN	Transcription intermediary factor 1-beta OS=Homo sapiens GN=TRIM28 PE=1 SV=5	89 kDa	0.014264	0.003874	0.271593	3.68198	-3.68198
921	TFPI2_HUMAN	Tissue factor pathway inhibitor 2 OS=Homo sapiens GN=TFPI2 PE=1 SV=1	27 kDa	0.032506	0.009036	0.277979	3.59739	-3.59739
476	AMPL_HUMAN	Cytosol aminopeptidase OS=Homo sapiens GN=LAP3 PE=1 SV=3	56 kDa	0.014787	0.004187	0.283154	3.53165	-3.53165
843	S10AB_HUMAN	Protein S100-A11 OS=Homo sapiens GN=S100A11 PE=1 SV=2	12 kDa	0.073088	0.020696	0.283165	3.5315	-3.5315
885	K7EK35_HUMAN	Signal transducer and activator of transcription OS=Homo sapiens GN=STAT5A PE=1 SV=1	87 kDa	0.010058	0.0028481	0.283168	3.53148	-3.53148
542	HSP74_HUMAN	Heat shock 70 kDa protein 4 OS=Homo sapiens GN=HSPA4 PE=1 SV=4	94 kDa	0.009094	0.002587	0.284473	3.51527	-3.51527
497	ERP44_HUMAN	Endoplasmic reticulum resident protein 44 OS=Homo sapiens GN=ERP44 PE=1 SV=1	47 kDa	0.027284	0.0080896	0.296496	3.37273	-3.37273
174	CTNA1_HUMAN	Isoform 3 of Catenin alpha-1 OS=Homo sapiens GN=CTNNA1	60 kDa	0.026949	0.0081084	0.300879	3.32359	-3.32359
272	RL1D1_HUMAN	Ribosomal L1 domain-containing protein 1 OS=Homo sapiens GN=RSL1D1 PE=1 SV=3	55 kDa	0.0069448	0.0021668	0.312003	3.2051	-3.2051
385	ARK72_HUMAN	Aflatoxin B1 aldehyde reductase member 2 OS=Homo sapiens GN=AKR7A2 PE=1 SV=3	40 kDa	0.009479	0.0029575	0.312005	3.20507	-3.20507
296	TBB6_HUMAN	Tubulin beta-6 chain OS=Homo sapiens GN=TUBB6 PE=1 SV=1	50 kDa	0.0076299	0.0023806	0.312009	3.20503	-3.20503
111	H13_HUMAN	Histone H1.3 OS=Homo sapiens GN=HIST1H1D PE=1 SV=2	22 kDa	0.015238	0.0048042	0.315278	3.17181	-3.17181
234	PLSL_HUMAN	Plastin-2 OS=Homo sapiens GN=LCP1 PE=1 SV=6	70 kDa	0.010855	0.0034658	0.319281	3.13203	-3.13203
913	B4DUR8_HUMAN	T-complex protein 1 subunit gamma OS=Homo sapiens GN=CCT3 PE=1 SV=1	56 kDa	0.013612	0.0043461	0.319284	3.132	-3.132
876	SPB6_HUMAN	Serpin B6 OS=Homo sapiens GN=SERPINB6 PE=1 SV=3	43 kDa	0.018101	0.0057794	0.319286	3.13199	-3.13199
695	OLA1_HUMAN	Isoform 3 of Obg-like ATPase 1 OS=Homo sapiens GN=OLA1	31 kDa	0.024482	0.0078168	0.319288	3.13197	-3.13197
9	RS10_HUMAN	40S ribosomal protein S10 OS=Homo sapiens GN=RPS10 PE=1 SV=1	19 kDa	0.041248	0.01317	0.319288	3.13197	-3.13197
933	TMEDA_HUMAN	Transmembrane emp24 domain-containing protein 10 OS=Homo sapiens GN=TMED10 PE=1 SV=2	25 kDa	0.031077	0.0099227	0.319294	3.13191	-3.13191
10	RS17L_HUMAN	40S ribosomal protein S17-like OS=Homo sapiens GN=RPS17L PE=1 SV=1	16 kDa	0.050414	0.016097	0.319296	3.13189	-3.13189
287	TPM3_HUMAN	Tropomyosin alpha-3 chain OS=Homo sapiens GN=TPM3 PE=1 SV=2	33 kDa	0.02388	0.0076248	0.319296	3.13189	-3.13189
271	RINI_HUMAN	Ribonuclease inhibitor OS=Homo sapiens GN=RNH1 PE=1 SV=2	50 kDa	0.014763	0.0047138	0.319298	3.13187	-3.13187
416	H3BP20_HUMAN	Beta-hexosaminidase OS=Homo sapiens GN=HEXA PE=1 SV=1	62 kDa	0.012603	0.0040242	0.319305	3.1318	-3.1318
449	COPD_HUMAN	Coatomer subunit delta OS=Homo sapiens GN=ARCN1 PE=1 SV=1	57 kDa	0.023086	0.0081965	0.355042	2.81657	-2.81657
819	PRAF3_HUMAN	PRA1 family protein 3 OS=Homo sapiens GN=ARL6IP5 PE=1 SV=1	22 kDa	0.031207	0.011295	0.361938	2.7629	-2.7629
865	J3KTE4_HUMAN	Ribosomal protein L19 OS=Homo sapiens GN=RPL19 PE=1 SV=1	23 kDa	0.030788	0.011201	0.363811	2.74868	-2.74868
436	CATG_HUMAN	Cathepsin G OS=Homo sapiens GN=CTSG PE=1 SV=2	29 kDa	0.023423	0.0085218	0.363822	2.7486	-2.7486
196	ILF3_HUMAN	Isoform 7 of Interleukin enhancer-binding factor 3 OS=Homo sapiens GN=ILF3	96 kDa	0.0066512	0.0024199	0.363829	2.74854	-2.74854
211	LONM_HUMAN	Lon protease homolog, mitochondrial OS=Homo sapiens GN=LONP1 PE=1 SV=2	106 kDa	0.01242	0.0045319	0.364887	2.74057	-2.74057
524	LG3BP_HUMAN	Galectin-3-binding protein OS=Homo sapiens GN=LGALS3BP PE=1 SV=1	65 kDa	0.02036	0.0074293	0.364897	2.7405	-2.7405
513	CAZA2_HUMAN	F-actin-capping protein subunit alpha-2 OS=Homo sapiens GN=CAPZA2 PE=1 SV=3	33 kDa	0.02076	0.0075981	0.365997	2.73226	-2.73226
699	UN45A_HUMAN	Isoform 3 of Protein unc-45 homolog A OS=Homo sapiens GN=UNC45A	25 kDa	0.011417	0.0047826	0.418902	2.3872	-2.3872
169	TPM4_HUMAN	Isoform 2 of Tropomyosin alpha-4 chain OS=Homo sapiens GN=TPM4	33 kDa	0.017849	0.007477	0.418903	2.38719	-2.38719
259	RAB14_HUMAN	Ras-related protein Rab-14 OS=Homo sapiens GN=RAB14 PE=1 SV=4	24 kDa	0.059272	0.025153	0.424366	2.35646	-2.35646
501	ECHM_HUMAN	Enoyl-CoA hydratase, mitochondrial OS=Homo sapiens GN=ECHS1 PE=1 SV=4	31 kDa	0.043943	0.018648	0.424368	2.35645	-2.35645
382	ARF6_HUMAN	ADP-ribosylation factor 6 OS=Homo sapiens GN=ARF6 PE=1 SV=2	20 kDa	0.029168	0.012417	0.425706	2.34904	-2.34904
8	3HIDH_HUMAN	3-hydroxyisobutyrate dehydrogenase, mitochondrial OS=Homo sapiens GN=HIBADH PE=1 SV=2	35 kDa	0.015192	0.0064674	0.425711	2.34901	-2.34901
431	CPT2_HUMAN	Carnitine O-palmitoyltransferase 2, mitochondrial OS=Homo sapiens GN=CPT2 PE=1 SV=2	74 kDa	0.0077575	0.0033025	0.425717	2.34898	-2.34898
870	SBP1_HUMAN	Selenium-binding protein 1 OS=Homo sapiens GN=SELENBP1 PE=1 SV=2	52 kDa	0.021629	0.0092079	0.42572	2.34896	-2.34896
493	ETFD_HUMAN	Electron transfer flavoprotein-ubiquinone oxidoreductase, mitochondrial OS=Homo sapiens GN=ETFDH PE=1 SV=2	68 kDa	0.008273	0.003522	0.425722	2.34895	-2.34895
852	PYC_HUMAN	Pyruvate carboxylase, mitochondrial OS=Homo sapiens GN=PC PE=1 SV=2	130 kDa	0.0043331	0.0018447	0.425723	2.34895	-2.34895
548	HNRPL_HUMAN	Heterogeneous nuclear ribonucleoprotein L OS=Homo sapiens GN=HNRNPL PE=1 SV=2	64 kDa	0.0086662	0.0036894	0.425723	2.34895	-2.34895
894	STS_HUMAN	Steryl-sulfatase OS=Homo sapiens GN=STS PE=1 SV=2	65 kDa	0.043777	0.018637	0.425726	2.34893	-2.34893
185	CORO7_HUMAN	Isoform 4 of Coronin-7 OS=Homo sapiens GN=CORO7	99 kDa	0.0056278	0.0023959	0.425726	2.34893	-2.34893
708	ESYT2_HUMAN	Isoform 4 of Extended synaptotagmin-2 OS=Homo sapiens GN=ESYT2	59 kDa	0.0096858	0.0041235	0.425726	2.34893	-2.34893
815	PLMN_HUMAN	Plasminogen OS=Homo sapiens GN=PLG PE=1 SV=2	91 kDa	0.0063017	0.0026828	0.425726	2.34893	-2.34893
456	C1QC_HUMAN	Complement C1q subcomponent subunit C OS=Homo sapiens GN=C1QC PE=1 SV=3	26 kDa	0.020834	0.0088696	0.425727	2.34892	-2.34892
679	CLUS_HUMAN	Isoform 3 of Clusterin OS=Homo sapiens GN=CLU	32 kDa	0.018629	0.0079309	0.425729	2.34891	-2.34891
243	PSG9_HUMAN	Pregnancy-specific beta-1-glycoprotein 9 OS=Homo sapiens GN=PSG9 PE=2 SV=2	48 kDa	0.011982	0.0051011	0.42573	2.34891	-2.34891
634	NEUA_HUMAN	Isoform 2 of N-acylneuraminate cytidylyltransferase OS=Homo sapiens GN=CMAS	30 kDa	0.019408	0.0082626	0.425732	2.3489	-2.3489
415	APOH_HUMAN	Beta-2-glycoprotein 1 OS=Homo sapiens GN=APOH PE=1 SV=3	38 kDa	0.014795	0.0062987	0.425732	2.3489	-2.3489
779	MYLK_HUMAN	Myosin light chain kinase, smooth muscle OS=Homo sapiens GN=MYLK PE=1 SV=4	211 kDa	0.0026669	0.0011354	0.425738	2.34886	-2.34886
749	LGMN_HUMAN	Legumain OS=Homo sapiens GN=LGMN PE=1 SV=1	49 kDa	0.011788	0.0050186	0.425738	2.34886	-2.34886
175	CHTOP_HUMAN	Isoform 3 of Chromatin target of PRMT1 protein OS=Homo sapiens GN=CHTOP	22 kDa	0.025269	0.010758	0.425739	2.34886	-2.34886
422	C1TC_HUMAN	C-1-tetrahydrofolate synthase, cytoplasmic OS=Homo sapiens GN=MTHFD1 PE=1 SV=3	102 kDa	0.00817	0.0035127	0.429951	2.32585	-2.32585
344	RL15_HUMAN	60S ribosomal protein L15 OS=Homo sapiens GN=RPL15 PE=1 SV=2	24 kDa	0.070981	0.031957	0.450219	2.22114	-2.22114
629	MRC1_HUMAN	Isoform 2 of Macrophage mannose receptor 1 OS=Homo sapiens GN=MRC1	57 kDa	0.023916	0.010859	0.454047	2.20241	-2.20241
806	PXDN_HUMAN	Peroxidasin homolog OS=Homo sapiens GN=PXDN PE=1 SV=2	165 kDa	0.012655	0.0058771	0.464409	2.15327	-2.15327
649	RAB5B_HUMAN	Isoform 2 of Ras-related protein Rab-5B OS=Homo sapiens GN=RAB5B	19 kDa	0.039114	0.018591	0.475303	2.10392	-2.10392
607	ERP29_HUMAN	Isoform 2 of Endoplasmic reticulum resident protein 29 OS=Homo sapiens GN=ERP29	5 kDa	0.12841	0.061034	0.475306	2.10391	-2.10391
50	ACTBL_HUMAN	Beta-actin-like protein 2 OS=Homo sapiens GN=ACTBL2 PE=1 SV=2	42 kDa	0.018007	0.0087351	0.485095	2.06145	-2.06145
130	ATPA_HUMAN	Isoform 2 of ATP synthase subunit alpha, mitochondrial OS=Homo sapiens GN=ATP5A1	54 kDa	0.13696	0.066914	0.488566	2.04681	-2.04681
946	UBA1_HUMAN	Ubiquitin-like modifier-activating enzyme 1 OS=Homo sapiens GN=UBA1 PE=1 SV=3	118 kDa	0.030556	0.015381	0.503371	1.98661	-1.98661
572	ICAM1_HUMAN	Intercellular adhesion molecule 1 OS=Homo sapiens GN=ICAM1 PE=1 SV=2	58 kDa	0.0080288	0.0040847	0.508756	1.96558	-1.96558
569	ITA2B_HUMAN	Integrin alpha-IIb OS=Homo sapiens GN=ITGA2B PE=1 SV=3	113 kDa	0.004111	0.0020915	0.508757	1.96557	-1.96557
663	TCPZ_HUMAN	Isoform 2 of T-complex protein 1 subunit zeta OS=Homo sapiens GN=CCT6A	53 kDa	0.017505	0.0089426	0.51086	1.95748	-1.95748
465	CRIP2_HUMAN	Cysteine-rich protein 2 OS=Homo sapiens GN=CRIP2 PE=1 SV=1	22 kDa	0.040901	0.020895	0.510868	1.95745	-1.95745
887	SMD1_HUMAN	Small nuclear ribonucleoprotein Sm D1 OS=Homo sapiens GN=SNRPD1 PE=1 SV=1	13 kDa	0.07149	0.036522	0.510869	1.95745	-1.95745
95	GBB1_HUMAN	Guanine nucleotide-binding protein G(I)/G(S)/G(T) subunit beta-1 OS=Homo sapiens GN=GNB1 PE=1 SV=3	37 kDa	0.025022	0.012783	0.51087	1.95744	-1.95744
357	D3YTB1_HUMAN	60S ribosomal protein L32 (Fragment) OS=Homo sapiens GN=RPL32 PE=1 SV=1	16 kDa	0.063965	0.032678	0.510873	1.95743	-1.95743
526	DHE3_HUMAN	Glutamate dehydrogenase 1, mitochondrial OS=Homo sapiens GN=GLUD1 PE=1 SV=2	61 kDa	0.015246	0.0077888	0.510875	1.95743	-1.95743
570	ITAV_HUMAN	Integrin alpha-V OS=Homo sapiens GN=ITGAV PE=1 SV=2	116 kDa	0.01216	0.0062206	0.511562	1.9548	-1.9548
311	E9PKD5_HUMAN	26S protease regulatory subunit 6A (Fragment) OS=Homo sapiens GN=PSMC3 PE=1 SV=2	35 kDa	0.013621	0.0069873	0.51298	1.94939	-1.94939
832	PSB4_HUMAN	Proteasome subunit beta type-4 OS=Homo sapiens GN=PSMB4 PE=1 SV=4	29 kDa	0.016046	0.0082313	0.512981	1.94939	-1.94939
118	KV302_HUMAN	Ig kappa chain V-III region SIE OS=Homo sapiens PE=1 SV=1	12 kDa	0.038863	0.019936	0.512981	1.94939	-1.94939
653	CPPED_HUMAN	Isoform 2 of Serine/threonine-protein phosphatase CPPED1 OS=Homo sapiens GN=CPPED1	19 kDa	0.024628	0.012634	0.512993	1.94934	-1.94934
292	TBB2A_HUMAN	Tubulin beta-2A chain OS=Homo sapiens GN=TUBB2A PE=1 SV=1	50 kDa	0.0095191	0.0048833	0.513	1.94932	-1.94932
847	H7BY58_HUMAN	Protein-L-isoaspartate O-methyltransferase OS=Homo sapiens GN=PCMT1 PE=1 SV=1	30 kDa	0.014811	0.0075981	0.513004	1.9493	-1.9493
317	RS12_HUMAN	40S ribosomal protein S12 OS=Homo sapiens GN=RPS12 PE=1 SV=3	15 kDa	0.032091	0.016463	0.51301	1.94928	-1.94928
347	RL21_HUMAN	60S ribosomal protein L21 OS=Homo sapiens GN=RPL21 PE=1 SV=2	19 kDa	0.026475	0.013582	0.513012	1.94927	-1.94927
440	CLIC1_HUMAN	Chloride intracellular channel protein 1 OS=Homo sapiens GN=CLIC1 PE=1 SV=4	27 kDa	0.10244	0.054101	0.528124	1.8935	-1.8935
345	RL17_HUMAN	60S ribosomal protein L17 OS=Homo sapiens GN=RPL17 PE=1 SV=3	21 kDa	0.078505	0.04147	0.528247	1.89306	-1.89306
334	Q5JR95_HUMAN	40S ribosomal protein S8 OS=Homo sapiens GN=RPS8 PE=1 SV=1	22 kDa	0.1086	0.057794	0.532173	1.87909	-1.87909
291	TBB5_HUMAN	Tubulin beta chain OS=Homo sapiens GN=TUBB PE=1 SV=2	50 kDa	0.072811	0.039154	0.537748	1.85961	-1.85961
233	PAI2_HUMAN	Plasminogen activator inhibitor 2 OS=Homo sapiens GN=SERPINB2 PE=1 SV=2	47 kDa	0.038907	0.020945	0.538335	1.85758	-1.85758
319	RS14_HUMAN	40S ribosomal protein S14 OS=Homo sapiens GN=RPS14 PE=1 SV=3	16 kDa	0.078876	0.043173	0.547353	1.82698	-1.82698
463	CSRP1_HUMAN	Cysteine and glycine-rich protein 1 OS=Homo sapiens GN=CSRP1 PE=1 SV=3	21 kDa	0.061711	0.033778	0.547358	1.82696	-1.82696
69	ECH1_HUMAN	Delta(3,5)-Delta(2,4)-dienoyl-CoA isomerase, mitochondrial OS=Homo sapiens GN=ECH1 PE=1 SV=2	36 kDa	0.036312	0.019876	0.547367	1.82693	-1.82693
199	AP1B1_HUMAN	Isoform C of AP-1 complex subunit beta-1 OS=Homo sapiens GN=AP1B1	104 kDa	0.012646	0.0069427	0.549004	1.82148	-1.82148
822	PROF1_HUMAN	Profilin-1 OS=Homo sapiens GN=PFN1 PE=1 SV=2	15 kDa	0.097227	0.054504	0.560585	1.78385	-1.78385
394	AMPN_HUMAN	Aminopeptidase N OS=Homo sapiens GN=ANPEP PE=1 SV=4	110 kDa	0.036052	0.020225	0.560995	1.78255	-1.78255
731	ITB4_HUMAN	Isoform Beta-4E of Integrin beta-4 OS=Homo sapiens GN=ITGB4	107 kDa	0.015885	0.0090169	0.567636	1.76169	-1.76169
553	H15_HUMAN	Histone H1.5 OS=Homo sapiens GN=HIST1H1B PE=1 SV=3	23 kDa	0.15026	0.086099	0.573	1.7452	-1.7452
532	GSTP1_HUMAN	Glutathione S-transferase P OS=Homo sapiens GN=GSTP1 PE=1 SV=2	23 kDa	0.12567	0.072435	0.576391	1.73493	-1.73493
517	FRIL_HUMAN	Ferritin light chain OS=Homo sapiens GN=FTL PE=1 SV=2	20 kDa	0.10695	0.062087	0.580524	1.72258	-1.72258
715	PRDX5_HUMAN	Isoform 4 of Peroxiredoxin-5, mitochondrial OS=Homo sapiens GN=PRDX5	13 kDa	0.088618	0.052153	0.588515	1.69919	-1.69919
737	1433B_HUMAN	Isoform Short of 14-3-3 protein beta/alpha OS=Homo sapiens GN=YWHAB	28 kDa	0.052227	0.031069	0.594884	1.681	-1.681
331	M0R0F0_HUMAN	40S ribosomal protein S5 (Fragment) OS=Homo sapiens GN=RPS5 PE=1 SV=1	22 kDa	0.063717	0.037905	0.594896	1.68097	-1.68097
562	IGKC_HUMAN	Ig kappa chain C region OS=Homo sapiens GN=IGKC PE=1 SV=1	12 kDa	0.61782	0.36901	0.597278	1.67426	-1.67426
156	NU160_HUMAN	Isoform 2 of Nuclear pore complex protein Nup160 OS=Homo sapiens GN=NUP160	25 kDa	0.0075959	0.0047399	0.624008	1.60254	-1.60254
872	J3KTL2_HUMAN	Serine/arginine-rich-splicing factor 1 OS=Homo sapiens GN=SRSF1 PE=1 SV=1	28 kDa	0.020176	0.012786	0.633723	1.57798	-1.57798
444	B4DJV2_HUMAN	Citrate synthase OS=Homo sapiens GN=CS PE=1 SV=1	50 kDa	0.011268	0.0071408	0.633724	1.57797	-1.57797
818	PTRF_HUMAN	Polymerase I and transcript release factor OS=Homo sapiens GN=PTRF PE=1 SV=1	43 kDa	0.013088	0.0082943	0.633733	1.57795	-1.57795
205	KINH_HUMAN	Kinesin-1 heavy chain OS=Homo sapiens GN=KIF5B PE=1 SV=1	110 kDa	0.0088342	0.0056156	0.635666	1.57315	-1.57315
43	ANXA3_HUMAN	Annexin A3 OS=Homo sapiens GN=ANXA3 PE=1 SV=3	36 kDa	0.026339	0.016743	0.635673	1.57314	-1.57314
102	HS90B_HUMAN	Heat shock protein HSP 90-beta OS=Homo sapiens GN=HSP90AB1 PE=1 SV=4	83 kDa	0.0306	0.019475	0.636438	1.57125	-1.57125
285	RHOA_HUMAN	Transforming protein RhoA OS=Homo sapiens GN=RHOA PE=1 SV=1	22 kDa	0.017632	0.011259	0.638555	1.56604	-1.56604
774	FIS1_HUMAN	Mitochondrial fission 1 protein OS=Homo sapiens GN=FIS1 PE=1 SV=2	17 kDa	0.022388	0.014296	0.638556	1.56603	-1.56603
705	AL7A1_HUMAN	Isoform 4 of Alpha-aminoadipic semialdehyde dehydrogenase OS=Homo sapiens GN=ALDH7A1	54 kDa	0.013558	0.0086576	0.63856	1.56602	-1.56602
99	GBLP_HUMAN	Guanine nucleotide-binding protein subunit beta-2-like 1 OS=Homo sapiens GN=GNB2L1 PE=1 SV=3	35 kDa	0.02147	0.01371	0.638565	1.56601	-1.56601
539	GIMA1_HUMAN	GTPase IMAP family member 1 OS=Homo sapiens GN=GIMAP1 PE=1 SV=1	34 kDa	0.011121	0.0071015	0.638567	1.56601	-1.56601
934	TMED9_HUMAN	Transmembrane emp24 domain-containing protein 9 OS=Homo sapiens GN=TMED9 PE=1 SV=2	27 kDa	0.014481	0.0092471	0.638568	1.566	-1.566
853	ODPB_HUMAN	Pyruvate dehydrogenase E1 component subunit beta, mitochondrial OS=Homo sapiens GN=PDHB PE=1 SV=3	39 kDa	0.028437	0.018159	0.638569	1.566	-1.566
507	EIF3D_HUMAN	Eukaryotic translation initiation factor 3 subunit D OS=Homo sapiens GN=EIF3D PE=1 SV=1	64 kDa	0.0062098	0.0039654	0.638571	1.566	-1.566
283	TALDO_HUMAN	Transaldolase OS=Homo sapiens GN=TALDO1 PE=1 SV=2	38 kDa	0.010098	0.0064483	0.638572	1.56599	-1.56599
757	MBOA5_HUMAN	Lysophospholipid acyltransferase 5 OS=Homo sapiens GN=LPCAT3 PE=1 SV=1	56 kDa	0.0069876	0.0044621	0.638574	1.56599	-1.56599
732	IDH3B_HUMAN	Isoform C of Isocitrate dehydrogenase [NAD] subunit beta, mitochondrial OS=Homo sapiens GN=IDH3B	26 kDa	0.014605	0.0093264	0.638576	1.56598	-1.56598
332	RS6_HUMAN	40S ribosomal protein S6 OS=Homo sapiens GN=RPS6 PE=1 SV=1	29 kDa	0.040999	0.026181	0.638577	1.56598	-1.56598
434	C9JZR2_HUMAN	Catenin delta-1 OS=Homo sapiens GN=CTNND1 PE=1 SV=2	105 kDa	0.0036279	0.0023167	0.638579	1.56598	-1.56598
611	EAA1_HUMAN	Isoform 2 of Excitatory amino acid transporter 1 OS=Homo sapiens GN=SLC1A3	55 kDa	0.013694	0.0087447	0.638579	1.56598	-1.56598
841	FA49B_HUMAN	Protein FAM49B OS=Homo sapiens GN=FAM49B PE=1 SV=1	37 kDa	0.010503	0.006707	0.638579	1.56598	-1.56598
108	Q5T7C6_HUMAN	High mobility group protein B1 (Fragment) OS=Homo sapiens GN=HMGB1 PE=1 SV=1	19 kDa	0.021006	0.013414	0.638579	1.56598	-1.56598
888	SC5A6_HUMAN	Sodium-dependent multivitamin transporter OS=Homo sapiens GN=SLC5A6 PE=2 SV=2	69 kDa	0.010718	0.0068443	0.63858	1.56597	-1.56597
620	HSDL2_HUMAN	Isoform 2 of Hydroxysteroid dehydrogenase-like protein 2 OS=Homo sapiens GN=HSDL2	37 kDa	0.0098636	0.0062987	0.63858	1.56597	-1.56597
828	FPRP_HUMAN	Prostaglandin F2 receptor negative regulator OS=Homo sapiens GN=PTGFRN PE=1 SV=2	99 kDa	0.0038714	0.0024722	0.63858	1.56597	-1.56597
664	TTC7B_HUMAN	Isoform 2 of Tetratricopeptide repeat protein 7B OS=Homo sapiens GN=TTC7B	96 kDa	0.0039569	0.0025268	0.638581	1.56597	-1.56597
947	F8W031_HUMAN	Uncharacterized protein (Fragment) OS=Homo sapiens PE=4 SV=1	29 kDa	0.012939	0.0082626	0.638581	1.56597	-1.56597
348	RL22_HUMAN	60S ribosomal protein L22 OS=Homo sapiens GN=RPL22 PE=1 SV=2	15 kDa	0.053171	0.033954	0.638581	1.56597	-1.56597
920	C9JGI3_HUMAN	Thymidine phosphorylase (Fragment) OS=Homo sapiens GN=TYMP PE=1 SV=1	46 kDa	0.0076471	0.0048833	0.638582	1.56597	-1.56597
172	ATD3A_HUMAN	Isoform 3 of ATPase family AAA domain-containing protein 3A OS=Homo sapiens GN=ATAD3A	58 kDa	0.0067119	0.0042861	0.638582	1.56597	-1.56597
675	VAPB_HUMAN	Isoform 2 of Vesicle-associated membrane protein-associated protein B/C OS=Homo sapiens GN=VAPB	11 kDa	0.034373	0.02195	0.638583	1.56597	-1.56597
421	BASP1_HUMAN	Brain acid soluble protein 1 OS=Homo sapiens GN=BASP1 PE=1 SV=2	23 kDa	0.029982	0.019146	0.638583	1.56597	-1.56597
92	G6PI_HUMAN	Glucose-6-phosphate isomerase OS=Homo sapiens GN=GPI PE=1 SV=4	63 kDa	0.0060985	0.0038944	0.638583	1.56597	-1.56597
658	SF3B1_HUMAN	Isoform 2 of Splicing factor 3B subunit 1 OS=Homo sapiens GN=SF3B1	16 kDa	0.023632	0.015091	0.638583	1.56597	-1.56597
838	PDIA5_HUMAN	Protein disulfide-isomerase A5 OS=Homo sapiens GN=PDIA5 PE=1 SV=1	60 kDa	0.0065567	0.004187	0.638583	1.56597	-1.56597
397	ANX11_HUMAN	Annexin A11 OS=Homo sapiens GN=ANXA11 PE=1 SV=1	54 kDa	0.0067385	0.0043031	0.638584	1.56596	-1.56596
882	E9PI68_HUMAN	Signal peptidase complex subunit 2 OS=Homo sapiens GN=SPCS2 PE=1 SV=1	29 kDa	0.013241	0.0084555	0.638585	1.56596	-1.56596
166	PDS5A_HUMAN	Isoform 2 of Sister chromatid cohesion protein PDS5 homolog A OS=Homo sapiens GN=PDS5A	69 kDa	0.0056716	0.0036218	0.638585	1.56596	-1.56596
546	HDGF_HUMAN	Hepatoma-derived growth factor OS=Homo sapiens GN=HDGF PE=1 SV=1	27 kDa	0.028358	0.018109	0.638585	1.56596	-1.56596
771	C9JW74_HUMAN	Mesoderm-specific transcript homolog protein OS=Homo sapiens GN=MEST PE=4 SV=1	34 kDa	0.022993	0.014683	0.638586	1.56596	-1.56596
604	DEST_HUMAN	Isoform 2 of Destrin OS=Homo sapiens GN=DSTN	17 kDa	0.045986	0.029366	0.638586	1.56596	-1.56596
931	SSRD_HUMAN	Translocon-associated protein subunit delta OS=Homo sapiens GN=SSR4 PE=1 SV=1	19 kDa	0.01967	0.012561	0.638587	1.56596	-1.56596
2	PRS10_HUMAN	26S protease regulatory subunit 10B OS=Homo sapiens GN=PSMC6 PE=1 SV=1	44 kDa	0.0087479	0.0055863	0.638588	1.56596	-1.56596
925	PURA_HUMAN	Transcriptional activator protein Pur-alpha OS=Homo sapiens GN=PURA PE=1 SV=2	35 kDa	0.010568	0.0067486	0.638588	1.56595	-1.56595
114	IGHA1_HUMAN	Ig alpha-1 chain C region OS=Homo sapiens GN=IGHA1 PE=1 SV=2	38 kDa	0.02892	0.018468	0.638589	1.56595	-1.56595
375	TCP4_HUMAN	Activated RNA polymerase II transcriptional coactivator p15 OS=Homo sapiens GN=SUB1 PE=1 SV=3	14 kDa	0.026795	0.017111	0.638589	1.56595	-1.56595
237	PTBP1_HUMAN	Polypyrimidine tract-binding protein 1 OS=Homo sapiens GN=PTBP1 PE=1 SV=1	57 kDa	0.012817	0.0081848	0.638589	1.56595	-1.56595
451	K7ELT6_HUMAN	Cold-inducible RNA-binding protein OS=Homo sapiens GN=CIRBP PE=1 SV=1	15 kDa	0.025207	0.016097	0.638592	1.56594	-1.56594
780	DDAH2_HUMAN	N(G),N(G)-dimethylarginine dimethylaminohydrolase 2 OS=Homo sapiens GN=DDAH2 PE=1 SV=1	30 kDa	0.01194	0.0076248	0.638593	1.56594	-1.56594
478	DAB2_HUMAN	Disabled homolog 2 OS=Homo sapiens GN=DAB2 PE=1 SV=3	82 kDa	0.0044194	0.0028222	0.638593	1.56594	-1.56594
945	UB2L3_HUMAN	Ubiquitin-conjugating enzyme E2 L3 OS=Homo sapiens GN=UBE2L3 PE=1 SV=1	18 kDa	0.022097	0.014111	0.638593	1.56594	-1.56594
820	DDX23_HUMAN	Probable ATP-dependent RNA helicase DDX23 OS=Homo sapiens GN=DDX23 PE=1 SV=3	96 kDa	0.0041499	0.0026501	0.638594	1.56594	-1.56594
494	EF1B_HUMAN	Elongation factor 1-beta OS=Homo sapiens GN=EEF1B2 PE=1 SV=3	25 kDa	0.015124	0.0096581	0.638594	1.56594	-1.56594
221	NICA_HUMAN	Nicastrin OS=Homo sapiens GN=NCSTN PE=1 SV=2	78 kDa	0.0047996	0.003065	0.638595	1.56594	-1.56594
849	DHX15_HUMAN	Putative pre-mRNA-splicing factor ATP-dependent RNA helicase DHX15 OS=Homo sapiens GN=DHX15 PE=1 SV=2	91 kDa	0.012841	0.0082002	0.638595	1.56594	-1.56594
264	RALA_HUMAN	Ras-related protein Ral-A OS=Homo sapiens GN=RALA PE=1 SV=1	24 kDa	0.016519	0.010549	0.638598	1.56593	-1.56593
916	TMX1_HUMAN	Thioredoxin-related transmembrane protein 1 OS=Homo sapiens GN=TMX1 PE=1 SV=1	32 kDa	0.012153	0.0077609	0.6386	1.56593	-1.56593
537	GOLP3_HUMAN	Golgi phosphoprotein 3 OS=Homo sapiens GN=GOLPH3 PE=1 SV=1	34 kDa	0.011419	0.0072922	0.638602	1.56592	-1.56592
418	BIEA_HUMAN	Biliverdin reductase A OS=Homo sapiens GN=BLVRA PE=1 SV=2	33 kDa	0.011496	0.0073414	0.638605	1.56591	-1.56591
808	SYFA_HUMAN	Phenylalanine--tRNA ligase alpha subunit OS=Homo sapiens GN=FARSA PE=1 SV=3	58 kDa	0.013397	0.0085554	0.638606	1.56591	-1.56591
213	DCXR_HUMAN	L-xylulose reductase OS=Homo sapiens GN=DCXR PE=1 SV=2	26 kDa	0.013946	0.008906	0.638606	1.56591	-1.56591
33	ARF4_HUMAN	ADP-ribosylation factor 4 OS=Homo sapiens GN=ARF4 PE=1 SV=3	21 kDa	0.018905	0.012073	0.638614	1.56589	-1.56589
579	CDC42_HUMAN	Isoform 1 of Cell division control protein 42 homolog OS=Homo sapiens GN=CDC42	21 kDa	0.080174	0.051328	0.640208	1.56199	-1.56199
558	HORN_HUMAN	Hornerin OS=Homo sapiens GN=HRNR PE=1 SV=2	282 kDa	0.001791	0.0011524	0.643439	1.55415	-1.55415
623	IF2B3_HUMAN	Isoform 2 of Insulin-like growth factor 2 mRNA-binding protein 3 OS=Homo sapiens GN=IGF2BP3	22 kDa	0.0085933	0.0056128	0.65316	1.53102	-1.53102
929	TERA_HUMAN	Transitional endoplasmic reticulum ATPase OS=Homo sapiens GN=VCP PE=1 SV=4	89 kDa	0.074919	0.049847	0.665345	1.50298	-1.50298
733	PGS2_HUMAN	Isoform D of Decorin OS=Homo sapiens GN=DCN	19 kDa	0.05451	0.037902	0.695322	1.43818	-1.43818
952	VASN_HUMAN	Vasorin OS=Homo sapiens GN=VASN PE=1 SV=1	72 kDa	0.013931	0.0096868	0.695341	1.43814	-1.43814
877	SERPH_HUMAN	Serpin H1 OS=Homo sapiens GN=SERPINH1 PE=1 SV=2	46 kDa	0.044776	0.031192	0.696623	1.4355	-1.4355
727	ROA2_HUMAN	Isoform A2 of Heterogeneous nuclear ribonucleoproteins A2/B1 OS=Homo sapiens GN=HNRNPA2B1	36 kDa	0.054886	0.038236	0.696644	1.43545	-1.43545
351	RL24_HUMAN	60S ribosomal protein L24 OS=Homo sapiens GN=RPL24 PE=1 SV=1	18 kDa	0.059493	0.041523	0.697948	1.43277	-1.43277
374	ARPC2_HUMAN	Actin-related protein 2/3 complex subunit 2 OS=Homo sapiens GN=ARPC2 PE=1 SV=1	34 kDa	0.031135	0.021731	0.69796	1.43275	-1.43275
889	S12A9_HUMAN	Solute carrier family 12 member 9 OS=Homo sapiens GN=SLC12A9 PE=1 SV=1	96 kDa	0.010219	0.0071326	0.697974	1.43272	-1.43272
703	VINC_HUMAN	Isoform 3 of Vinculin OS=Homo sapiens GN=VCL	25 kDa	0.39822	0.27886	0.700266	1.42803	-1.42803
682	AL4A1_HUMAN	Isoform 3 of Delta-1-pyrroline-5-carboxylate dehydrogenase, mitochondrial OS=Homo sapiens GN=ALDH4A1	56 kDa	0.033232	0.023295	0.700981	1.42657	-1.42657
798	H7BYF2_HUMAN	Nucleoporin p58/p45 (Fragment) OS=Homo sapiens GN=NUPL1 PE=1 SV=1	53 kDa	0.015048	0.010604	0.704678	1.41909	-1.41909
637	NID1_HUMAN	Isoform 2 of Nidogen-1 OS=Homo sapiens GN=NID1	122 kDa	0.03594	0.025359	0.705593	1.41725	-1.41725
80	EFTU_HUMAN	Elongation factor Tu, mitochondrial OS=Homo sapiens GN=TUFM PE=1 SV=2	50 kDa	0.033879	0.024038	0.709525	1.40939	-1.40939
734	PECA1_HUMAN	Isoform Delta14 of Platelet endothelial cell adhesion molecule OS=Homo sapiens GN=PECAM1	80 kDa	0.061577	0.043858	0.712246	1.40401	-1.40401
197	ACTN4_HUMAN	Isoform ACTN4ISO of Alpha-actinin-4 OS=Homo sapiens GN=ACTN4	80 kDa	0.083547	0.059665	0.714149	1.40027	-1.40027
598	DHX9_HUMAN	Isoform 2 of ATP-dependent RNA helicase A OS=Homo sapiens GN=DHX9	24 kDa	0.090579	0.06473	0.714625	1.39934	-1.39934
210	LDHB_HUMAN	L-lactate dehydrogenase B chain OS=Homo sapiens GN=LDHB PE=1 SV=2	37 kDa	0.040754	0.029204	0.716592	1.39549	-1.39549
557	H4_HUMAN	Histone H4 OS=Homo sapiens GN=HIST1H4A PE=1 SV=2	11 kDa	0.13215	0.094699	0.716602	1.39547	-1.39547
127	ACTH_HUMAN	Isoform 2 of Actin, gamma-enteric smooth muscle OS=Homo sapiens GN=ACTG2	37 kDa	0.06371	0.04568	0.716999	1.3947	-1.3947
258	RAB10_HUMAN	Ras-related protein Rab-10 OS=Homo sapiens GN=RAB10 PE=1 SV=1	23 kDa	0.029864	0.021731	0.727665	1.37426	-1.37426
673	UGPA_HUMAN	Isoform 2 of UTP--glucose-1-phosphate uridylyltransferase OS=Homo sapiens GN=UGP2	56 kDa	0.023964	0.017489	0.729803	1.37023	-1.37023
392	AOFA_HUMAN	Amine oxidase [flavin-containing] A OS=Homo sapiens GN=MAOA PE=1 SV=1	60 kDa	0.113	0.082469	0.729814	1.37021	-1.37021
752	LRC59_HUMAN	Leucine-rich repeat-containing protein 59 OS=Homo sapiens GN=LRRC59 PE=1 SV=1	35 kDa	0.038796	0.028314	0.729818	1.37021	-1.37021
523	LEG3_HUMAN	Galectin-3 OS=Homo sapiens GN=LGALS3 PE=1 SV=5	26 kDa	0.02375	0.017384	0.731958	1.3662	-1.3662
313	PRS7_HUMAN	26S protease regulatory subunit 7 OS=Homo sapiens GN=PSMC2 PE=1 SV=3	49 kDa	0.013712	0.010037	0.731987	1.36615	-1.36615
948	CN166_HUMAN	UPF0568 protein C14orf166 OS=Homo sapiens GN=C14orf166 PE=1 SV=1	28 kDa	0.066173	0.048881	0.738685	1.35376	-1.35376
647	IQGA2_HUMAN	Isoform 2 of Ras GTPase-activating-like protein IQGAP2 OS=Homo sapiens GN=IQGAP2	123 kDa	0.030185	0.022319	0.739407	1.35244	-1.35244
183	ACTN1_HUMAN	Isoform 4 of Alpha-actinin-1 OS=Homo sapiens GN=ACTN1	107 kDa	0.028339	0.020976	0.740181	1.35102	-1.35102
589	ATL4_HUMAN	Isoform 2 of ADAMTS-like protein 4 OS=Homo sapiens GN=ADAMTSL4	95 kDa	0.011641	0.0086441	0.742556	1.3467	-1.3467
429	CAH2_HUMAN	Carbonic anhydrase 2 OS=Homo sapiens GN=CA2 PE=1 SV=2	29 kDa	0.039265	0.029157	0.74257	1.34667	-1.34667
11	RS2_HUMAN	40S ribosomal protein S2 OS=Homo sapiens GN=RPS2 PE=1 SV=2	31 kDa	0.069685	0.051916	0.74501	1.34226	-1.34226
784	NB5R1_HUMAN	NADH-cytochrome b5 reductase 1 OS=Homo sapiens GN=CYB5R1 PE=1 SV=1	34 kDa	0.066943	0.049874	0.745022	1.34224	-1.34224
299	UGGG1_HUMAN	UDP-glucose:glycoprotein glucosyltransferase 1 OS=Homo sapiens GN=UGGT1 PE=1 SV=3	177 kDa	0.01313	0.0097823	0.745034	1.34222	-1.34222
799	TPR_HUMAN	Nucleoprotein TPR OS=Homo sapiens GN=TPR PE=1 SV=3	267 kDa	0.012946	0.0096455	0.745056	1.34218	-1.34218
665	TCRG1_HUMAN	Isoform 2 of Transcription elongation regulator 1 OS=Homo sapiens GN=TCERG1	122 kDa	0.017411	0.013092	0.751938	1.3299	-1.3299
448	COPB_HUMAN	Coatomer subunit beta OS=Homo sapiens GN=COPB1 PE=1 SV=3	107 kDa	0.019639	0.014795	0.753348	1.32741	-1.32741
58	CATD_HUMAN	Cathepsin D OS=Homo sapiens GN=CTSD PE=1 SV=1	45 kDa	0.045428	0.034344	0.75601	1.32273	-1.32273
207	LAMB2_HUMAN	Laminin subunit beta-2 OS=Homo sapiens GN=LAMB2 PE=1 SV=2	196 kDa	0.048725	0.036876	0.756819	1.32132	-1.32132
505	IF4A3_HUMAN	Eukaryotic initiation factor 4A-III OS=Homo sapiens GN=EIF4A3 PE=1 SV=4	47 kDa	0.010307	0.0078705	0.763607	1.30957	-1.30957
389	CRYAB_HUMAN	Alpha-crystallin B chain OS=Homo sapiens GN=CRYAB PE=1 SV=2	20 kDa	0.024206	0.018485	0.763654	1.30949	-1.30949
475	CKAP4_HUMAN	Cytoskeleton-associated protein 4 OS=Homo sapiens GN=CKAP4 PE=1 SV=2	66 kDa	0.042395	0.032405	0.764359	1.30829	-1.30829
597	ACLY_HUMAN	Isoform 2 of ATP-citrate synthase OS=Homo sapiens GN=ACLY	120 kDa	0.035074	0.026867	0.766009	1.30547	-1.30547
646	SE1L1_HUMAN	Isoform 2 of Protein sel-1 homolog 1 OS=Homo sapiens GN=SEL1L	34 kDa	0.028264	0.021658	0.766275	1.30501	-1.30501
229	PGAM1_HUMAN	Phosphoglycerate mutase 1 OS=Homo sapiens GN=PGAM1 PE=1 SV=2	29 kDa	0.033494	0.025666	0.766286	1.30499	-1.30499
825	PRELP_HUMAN	Prolargin OS=Homo sapiens GN=PRELP PE=1 SV=1	44 kDa	0.022271	0.017066	0.766288	1.30499	-1.30499
959	WDR1_HUMAN	WD repeat-containing protein 1 OS=Homo sapiens GN=WDR1 PE=1 SV=4	66 kDa	0.014039	0.010758	0.766294	1.30498	-1.30498
956	D6RF35_HUMAN	Vitamin D-binding protein OS=Homo sapiens GN=GC PE=1 SV=1	53 kDa	0.017873	0.013696	0.766296	1.30498	-1.30498
764	MDHC_HUMAN	Malate dehydrogenase, cytoplasmic OS=Homo sapiens GN=MDH1 PE=1 SV=4	36 kDa	0.025471	0.019519	0.766322	1.30493	-1.30493
203	UBP5_HUMAN	Isoform Short of Ubiquitin carboxyl-terminal hydrolase 5 OS=Homo sapiens GN=USP5	93 kDa	0.010188	0.0078074	0.766333	1.30492	-1.30492
765	MDHM_HUMAN	Malate dehydrogenase, mitochondrial OS=Homo sapiens GN=MDH2 PE=1 SV=3	36 kDa	0.16355	0.12544	0.766983	1.30381	-1.30381
893	SND1_HUMAN	Staphylococcal nuclease domain-containing protein 1 OS=Homo sapiens GN=SND1 PE=1 SV=1	102 kDa	0.014004	0.010773	0.76928	1.29992	-1.29992
148	PYGL_HUMAN	Isoform 2 of Glycogen phosphorylase, liver form OS=Homo sapiens GN=PYGL	93 kDa	0.010421	0.0080187	0.769475	1.29959	-1.29959
115	IGHG1_HUMAN	Ig gamma-1 chain C region OS=Homo sapiens GN=IGHG1 PE=1 SV=1	36 kDa	0.13658	0.10536	0.771416	1.29632	-1.29632
12	RS4X_HUMAN	40S ribosomal protein S4, X isoform OS=Homo sapiens GN=RPS4X PE=1 SV=2	30 kDa	0.074332	0.05765	0.775574	1.28937	-1.28937
412	DDX1_HUMAN	ATP-dependent RNA helicase DDX1 OS=Homo sapiens GN=DDX1 PE=1 SV=2	82 kDa	0.026466	0.020556	0.776695	1.28751	-1.28751
1	1433E_HUMAN	14-3-3 protein epsilon OS=Homo sapiens GN=YWHAE PE=1 SV=1	29 kDa	0.076525	0.059458	0.776975	1.28704	-1.28704
615	GELS_HUMAN	Isoform 2 of Gelsolin OS=Homo sapiens GN=GSN	81 kDa	0.026743	0.020809	0.77811	1.28517	-1.28517
200	ENOA_HUMAN	Isoform MBP-1 of Alpha-enolase OS=Homo sapiens GN=ENO1	37 kDa	0.077391	0.060467	0.781318	1.27989	-1.27989
457	CFAH_HUMAN	Complement factor H OS=Homo sapiens GN=CFH PE=1 SV=4	139 kDa	0.02141	0.01679	0.784213	1.27516	-1.27516
791	NOS3_HUMAN	Nitric oxide synthase, endothelial OS=Homo sapiens GN=NOS3 PE=1 SV=3	133 kDa	0.009208	0.0072255	0.784698	1.27438	-1.27438
59	CERU_HUMAN	Ceruloplasmin OS=Homo sapiens GN=CP PE=1 SV=1	122 kDa	0.020769	0.016323	0.785931	1.27238	-1.27238
796	M0QXN5_HUMAN	Nuclear pore glycoprotein p62 OS=Homo sapiens GN=NUP62 PE=1 SV=1	46 kDa	0.024758	0.019489	0.78718	1.27036	-1.27036
154	ITA3_HUMAN	Isoform 2 of Integrin alpha-3 OS=Homo sapiens GN=ITGA3	119 kDa	0.010358	0.0081541	0.787227	1.27028	-1.27028
366	RL6_HUMAN	60S ribosomal protein L6 OS=Homo sapiens GN=RPL6 PE=1 SV=3	33 kDa	0.1477	0.11704	0.792417	1.26196	-1.26196
26	LYPA1_HUMAN	Acyl-protein thioesterase 1 OS=Homo sapiens GN=LYPLA1 PE=1 SV=1	25 kDa	0.029591	0.023512	0.794566	1.25855	-1.25855
638	NUP93_HUMAN	Isoform 2 of Nuclear pore complex protein Nup93 OS=Homo sapiens GN=NUP93	80 kDa	0.0097786	0.0077699	0.794582	1.25852	-1.25852
228	PGK1_HUMAN	Phosphoglycerate kinase 1 OS=Homo sapiens GN=PGK1 PE=1 SV=3	45 kDa	0.081605	0.06508	0.7975	1.25392	-1.25392
466	CY24B_HUMAN	Cytochrome b-245 heavy chain OS=Homo sapiens GN=CYBB PE=1 SV=2	65 kDa	0.01194	0.0095745	0.801884	1.24706	-1.24706
578	IDHP_HUMAN	Isocitrate dehydrogenase [NADP], mitochondrial OS=Homo sapiens GN=IDH2 PE=1 SV=2	51 kDa	0.10164	0.08173	0.804113	1.24361	-1.24361
126	RL13_HUMAN	Isoform 2 of 60S ribosomal protein L13 OS=Homo sapiens GN=RPL13	19 kDa	0.098453	0.079502	0.807512	1.23837	-1.23837
330	RS3A_HUMAN	40S ribosomal protein S3a OS=Homo sapiens GN=RPS3A PE=1 SV=2	30 kDa	0.096675	0.078103	0.807892	1.23779	-1.23779
25	ARP3_HUMAN	Actin-related protein 3 OS=Homo sapiens GN=ACTR3 PE=1 SV=3	47 kDa	0.02243	0.018136	0.80856	1.23677	-1.23677
395	ANGT_HUMAN	Angiotensinogen OS=Homo sapiens GN=AGT PE=1 SV=1	53 kDa	0.03859	0.031364	0.812749	1.23039	-1.23039
609	STOM_HUMAN	Isoform 2 of Erythrocyte band 7 integral membrane protein OS=Homo sapiens GN=STOM	13 kDa	0.15216	0.12367	0.812763	1.23037	-1.23037
812	EGFLA_HUMAN	Pikachurin OS=Homo sapiens GN=EGFLAM PE=1 SV=2	111 kDa	0.02093	0.017094	0.816722	1.22441	-1.22441
140	CNDP2_HUMAN	Isoform 2 of Cytosolic non-specific dipeptidase OS=Homo sapiens GN=CNDP2	44 kDa	0.023889	0.019515	0.816903	1.22414	-1.22414
515	FAS_HUMAN	Fatty acid synthase OS=Homo sapiens GN=FASN PE=1 SV=3	273 kDa	0.0047433	0.0038845	0.818945	1.22108	-1.22108
255	PSA_HUMAN	Puromycin-sensitive aminopeptidase OS=Homo sapiens GN=NPEPPS PE=1 SV=2	103 kDa	0.02592	0.021281	0.821026	1.21799	-1.21799
668	GPNMB_HUMAN	Isoform 2 of Transmembrane glycoprotein NMB OS=Homo sapiens GN=GPNMB	63 kDa	0.021268	0.017506	0.823115	1.2149	-1.2149
248	PDIA3_HUMAN	Protein disulfide-isomerase A3 OS=Homo sapiens GN=PDIA3 PE=1 SV=4	57 kDa	0.13305	0.10958	0.8236	1.21418	-1.21418
309	1433T_HUMAN	14-3-3 protein theta OS=Homo sapiens GN=YWHAQ PE=1 SV=1	28 kDa	0.010345	0.0086672	0.837815	1.19358	-1.19358
157	PRDX2_HUMAN	Isoform 2 of Peroxiredoxin-2 OS=Homo sapiens GN=PRDX2	16 kDa	0.22766	0.19112	0.839497	1.19119	-1.19119
122	RRBP1_HUMAN	Isoform 1 of Ribosome-binding protein 1 OS=Homo sapiens GN=RRBP1	152 kDa	0.026604	0.022412	0.84243	1.18704	-1.18704
922	H7BYN3_HUMAN	Transcription factor A, mitochondrial (Fragment) OS=Homo sapiens GN=TFAM PE=1 SV=1	26 kDa	0.011735	0.0099227	0.845565	1.18264	-1.18264
179	NDKB_HUMAN	Isoform 3 of Nucleoside diphosphate kinase B OS=Homo sapiens GN=NME2	30 kDa	0.009625	0.0081388	0.84559	1.18261	-1.18261
930	GCN1L_HUMAN	Translational activator GCN1 OS=Homo sapiens GN=GCN1L1 PE=1 SV=6	293 kDa	0.00096214	0.00081358	0.845594	1.1826	-1.1826
310	CN37_HUMAN	2',3'-cyclic-nucleotide 3'-phosphodiesterase OS=Homo sapiens GN=CNP PE=1 SV=2	48 kDa	0.0061042	0.0051617	0.845598	1.18259	-1.18259
900	QSOX1_HUMAN	Sulfhydryl oxidase 1 OS=Homo sapiens GN=QSOX1 PE=1 SV=3	83 kDa	0.010273	0.0087272	0.849528	1.17712	-1.17712
713	MYOF_HUMAN	Isoform 4 of Myoferlin OS=Homo sapiens GN=MYOF	17 kDa	0.36699	0.31207	0.85035	1.17599	-1.17599
789	AHNK_HUMAN	Neuroblast differentiation-associated protein AHNAK OS=Homo sapiens GN=AHNAK PE=1 SV=2	629 kDa	0.0086662	0.0073704	0.850477	1.17581	-1.17581
63	COPG1_HUMAN	Coatomer subunit gamma-1 OS=Homo sapiens GN=COPG1 PE=1 SV=1	98 kDa	0.020461	0.017404	0.850594	1.17565	-1.17565
398	ANXA4_HUMAN	Annexin A4 OS=Homo sapiens GN=ANXA4 PE=1 SV=4	36 kDa	0.1279	0.10884	0.850977	1.17512	-1.17512
38	A2MG_HUMAN	Alpha-2-macroglobulin OS=Homo sapiens GN=A2M PE=1 SV=3	163 kDa	0.072722	0.061885	0.85098	1.17512	-1.17512
868	FBRL_HUMAN	rRNA 2'-O-methyltransferase fibrillarin OS=Homo sapiens GN=FBL PE=1 SV=2	34 kDa	0.015902	0.013539	0.851402	1.17453	-1.17453
85	DHB2_HUMAN	Estradiol 17-beta-dehydrogenase 2 OS=Homo sapiens GN=HSD17B2 PE=1 SV=1	43 kDa	0.01319	0.01123	0.851403	1.17453	-1.17453
522	FUMH_HUMAN	Fumarate hydratase, mitochondrial OS=Homo sapiens GN=FH PE=1 SV=3	55 kDa	0.010009	0.0085218	0.851414	1.17452	-1.17452
360	RL35A_HUMAN	60S ribosomal protein L35a OS=Homo sapiens GN=RPL35A PE=1 SV=2	13 kDa	0.046404	0.03951	0.851435	1.17449	-1.17449
689	HCDH_HUMAN	Isoform 3 of Hydroxyacyl-coenzyme A dehydrogenase, mitochondrial OS=Homo sapiens GN=HADH	36 kDa	0.015421	0.01313	0.851436	1.17449	-1.17449
341	RL10A_HUMAN	60S ribosomal protein L10a OS=Homo sapiens GN=RPL10A PE=1 SV=2	25 kDa	0.047045	0.040056	0.85144	1.17448	-1.17448
690	KDEL2_HUMAN	Isoform 3 of KDEL motif-containing protein 2 OS=Homo sapiens GN=KDELC2	47 kDa	0.02496	0.021252	0.851442	1.17448	-1.17448
139	CYFP1_HUMAN	Isoform 2 of Cytoplasmic FMR1-interacting protein 1 OS=Homo sapiens GN=CYFIP1	94 kDa	0.0062098	0.0052873	0.851444	1.17447	-1.17447
380	F8W1A4_HUMAN	Adenylate kinase 2, mitochondrial OS=Homo sapiens GN=AK2 PE=1 SV=1	26 kDa	0.044004	0.037467	0.851445	1.17447	-1.17447
5	PSMD2_HUMAN	26S proteasome non-ATPase regulatory subunit 2 OS=Homo sapiens GN=PSMD2 PE=1 SV=3	100 kDa	0.0056216	0.0047865	0.851448	1.17447	-1.17447
650	PTPRC_HUMAN	Isoform 2 of Receptor-type tyrosine-protein phosphatase C OS=Homo sapiens GN=PTPRC	131 kDa	0.0044658	0.0038024	0.851449	1.17447	-1.17447
316	RS11_HUMAN	40S ribosomal protein S11 OS=Homo sapiens GN=RPS11 PE=1 SV=3	18 kDa	0.032306	0.027507	0.851452	1.17446	-1.17446
240	PSG2_HUMAN	Pregnancy-specific beta-1-glycoprotein 2 OS=Homo sapiens GN=PSG2 PE=2 SV=2	37 kDa	0.015237	0.012974	0.85148	1.17443	-1.17443
617	HGF_HUMAN	Isoform 2 of Hepatocyte growth factor OS=Homo sapiens GN=HGF	34 kDa	0.017601	0.014987	0.851486	1.17442	-1.17442
428	CAH1_HUMAN	Carbonic anhydrase 1 OS=Homo sapiens GN=CA1 PE=1 SV=2	29 kDa	0.08794	0.074933	0.852092	1.17358	-1.17358
769	PGRC1_HUMAN	Membrane-associated progesterone receptor component 1 OS=Homo sapiens GN=PGRMC1 PE=1 SV=3	22 kDa	0.012998	0.011144	0.857363	1.16637	-1.16637
471	NDUA4_HUMAN	Cytochrome c oxidase subunit NDUFA4 OS=Homo sapiens GN=NDUFA4 PE=1 SV=1	9 kDa	0.031291	0.026828	0.857371	1.16636	-1.16636
275	D6RER5_HUMAN	Septin-11 OS=Homo sapiens GN=SEPT11 PE=1 SV=1	50 kDa	0.005867	0.0050302	0.857372	1.16636	-1.16636
883	SRP14_HUMAN	Signal recognition particle 14 kDa protein OS=Homo sapiens GN=SRP14 PE=1 SV=2	15 kDa	0.018636	0.015978	0.857373	1.16635	-1.16635
450	COPE_HUMAN	Coatomer subunit epsilon OS=Homo sapiens GN=COPE PE=1 SV=3	34 kDa	0.008229	0.0070554	0.857382	1.16634	-1.16634
793	NU153_HUMAN	Nuclear pore complex protein Nup153 OS=Homo sapiens GN=NUP153 PE=1 SV=2	154 kDa	0.023095	0.019872	0.860446	1.16219	-1.16219
257	IQGA1_HUMAN	Ras GTPase-activating-like protein IQGAP1 OS=Homo sapiens GN=IQGAP1 PE=1 SV=1	189 kDa	0.057	0.049164	0.862526	1.15938	-1.15938
6	E9PCR7_HUMAN	2-oxoglutarate dehydrogenase, mitochondrial OS=Homo sapiens GN=OGDH PE=1 SV=1	118 kDa	0.025458	0.022006	0.864404	1.15687	-1.15687
135	CLH1_HUMAN	Isoform 2 of Clathrin heavy chain 1 OS=Homo sapiens GN=CLTC	188 kDa	0.11313	0.098082	0.866985	1.15342	-1.15342
441	CLIC3_HUMAN	Chloride intracellular channel protein 3 OS=Homo sapiens GN=CLIC3 PE=1 SV=2	27 kDa	0.057677	0.050538	0.876224	1.14126	-1.14126
64	COF1_HUMAN	Cofilin-1 OS=Homo sapiens GN=CFL1 PE=1 SV=3	19 kDa	0.081999	0.07185	0.87623	1.14125	-1.14125
245	J3KPX7_HUMAN	Prohibitin-2 OS=Homo sapiens GN=PHB2 PE=1 SV=2	33 kDa	0.099859	0.087506	0.876296	1.14117	-1.14117
326	RS25_HUMAN	40S ribosomal protein S25 OS=Homo sapiens GN=RPS25 PE=1 SV=1	14 kDa	0.088618	0.078032	0.880543	1.13566	-1.13566
333	RS7_HUMAN	40S ribosomal protein S7 OS=Homo sapiens GN=RPS7 PE=1 SV=1	22 kDa	0.2411	0.21283	0.882746	1.13283	-1.13283
168	TMEM2_HUMAN	Isoform 2 of Transmembrane protein 2 OS=Homo sapiens GN=TMEM2	147 kDa	0.07734	0.068301	0.883126	1.13234	-1.13234
958	VDAC1_HUMAN	Voltage-dependent anion-selective channel protein 1 OS=Homo sapiens GN=VDAC1 PE=1 SV=2	31 kDa	0.039017	0.034466	0.883359	1.13204	-1.13204
587	RS3_HUMAN	Isoform 2 of 40S ribosomal protein S3 OS=Homo sapiens GN=RPS3	28 kDa	0.085402	0.075512	0.884195	1.13097	-1.13097
804	PPIB_HUMAN	Peptidyl-prolyl cis-trans isomerase B OS=Homo sapiens GN=PPIB PE=1 SV=2	24 kDa	0.14179	0.12564	0.886099	1.12854	-1.12854
568	ITA1_HUMAN	Integrin alpha-1 OS=Homo sapiens GN=ITGA1 PE=1 SV=2	131 kDa	0.092332	0.081999	0.888089	1.12601	-1.12601
359	RL35_HUMAN	60S ribosomal protein L35 OS=Homo sapiens GN=RPL35 PE=1 SV=2	15 kDa	0.069166	0.061633	0.891088	1.12222	-1.12222
70	DLDH_HUMAN	Dihydrolipoyl dehydrogenase, mitochondrial OS=Homo sapiens GN=DLD PE=1 SV=2	54 kDa	0.016714	0.014894	0.891109	1.1222	-1.1222
839	PARK7_HUMAN	Protein DJ-1 OS=Homo sapiens GN=PARK7 PE=1 SV=2	20 kDa	0.045012	0.040111	0.891118	1.12219	-1.12219
941	RTCB_HUMAN	tRNA-splicing ligase RtcB homolog OS=Homo sapiens GN=RTCB PE=1 SV=1	55 kDa	0.016846	0.015012	0.891131	1.12217	-1.12217
301	B4E1Z4_HUMAN	Uncharacterized protein OS=Homo sapiens PE=2 SV=1	141 kDa	0.01344	0.012015	0.893973	1.1186	-1.1186
112	H14_HUMAN	Histone H1.4 OS=Homo sapiens GN=HIST1H1E PE=1 SV=2	22 kDa	0.076564	0.068553	0.895369	1.11686	-1.11686
318	RS13_HUMAN	40S ribosomal protein S13 OS=Homo sapiens GN=RPS13 PE=1 SV=2	17 kDa	0.15224	0.13655	0.896939	1.1149	-1.1149
47	ATPB_HUMAN	ATP synthase subunit beta, mitochondrial OS=Homo sapiens GN=ATP5B PE=1 SV=3	57 kDa	0.054679	0.049294	0.901516	1.10924	-1.10924
543	HSPB1_HUMAN	Heat shock protein beta-1 OS=Homo sapiens GN=HSPB1 PE=1 SV=2	23 kDa	0.17023	0.15383	0.90366	1.10661	-1.10661
468	QCR2_HUMAN	Cytochrome b-c1 complex subunit 2, mitochondrial OS=Homo sapiens GN=UQCRC2 PE=1 SV=3	48 kDa	0.026292	0.023985	0.912255	1.09619	-1.09619
419	PMGE_HUMAN	Bisphosphoglycerate mutase OS=Homo sapiens GN=BPGM PE=1 SV=2	30 kDa	0.045986	0.041951	0.912256	1.09618	-1.09618
71	DPYL2_HUMAN	Dihydropyrimidinase-related protein 2 OS=Homo sapiens GN=DPYSL2 PE=1 SV=1	62 kDa	0.020822	0.018995	0.912256	1.09618	-1.09618
845	S100P_HUMAN	Protein S100-P OS=Homo sapiens GN=S100P PE=1 SV=2	10 kDa	0.12537	0.11437	0.91226	1.09618	-1.09618
495	EF1G_HUMAN	Elongation factor 1-gamma OS=Homo sapiens GN=EEF1G PE=1 SV=3	50 kDa	0.035042	0.032266	0.920781	1.08603	-1.08603
697	PGM1_HUMAN	Isoform 3 of Phosphoglucomutase-1 OS=Homo sapiens GN=PGM1	40 kDa	0.025687	0.023814	0.927084	1.07865	-1.07865
729	RAC1_HUMAN	Isoform B of Ras-related C3 botulinum toxin substrate 1 OS=Homo sapiens GN=RAC1	23 kDa	0.044435	0.041195	0.927085	1.07865	-1.07865
107	B4DY08_HUMAN	Heterogeneous nuclear ribonucleoproteins C1/C2 OS=Homo sapiens GN=HNRNPC PE=1 SV=1	32 kDa	0.064864	0.060191	0.927957	1.07764	-1.07764
807	PRDX6_HUMAN	Peroxiredoxin-6 OS=Homo sapiens GN=PRDX6 PE=1 SV=3	25 kDa	0.083554	0.077609	0.928848	1.0766	-1.0766
685	FHL1_HUMAN	Isoform 3 of Four and a half LIM domains protein 1 OS=Homo sapiens GN=FHL1	22 kDa	0.048147	0.044805	0.930588	1.07459	-1.07459
378	APT_HUMAN	Adenine phosphoribosyltransferase OS=Homo sapiens GN=APRT PE=1 SV=2	20 kDa	0.051891	0.04829	0.930605	1.07457	-1.07457
707	XPO2_HUMAN	Isoform 4 of Exportin-2 OS=Homo sapiens GN=CSE1L	104 kDa	0.010208	0.0094997	0.930613	1.07456	-1.07456
533	G3P_HUMAN	Glyceraldehyde-3-phosphate dehydrogenase OS=Homo sapiens GN=GAPDH PE=1 SV=3	36 kDa	0.15983	0.1492	0.933492	1.07125	-1.07125
414	B3AT_HUMAN	Band 3 anion transport protein OS=Homo sapiens GN=SLC4A1 PE=1 SV=3	102 kDa	0.10837	0.1014	0.935683	1.06874	-1.06874
473	ACOC_HUMAN	Cytoplasmic aconitate hydratase OS=Homo sapiens GN=ACO1 PE=1 SV=3	98 kDa	0.014335	0.013416	0.935891	1.0685	-1.0685
335	RS9_HUMAN	40S ribosomal protein S9 OS=Homo sapiens GN=RPS9 PE=1 SV=3	23 kDa	0.06587	0.061735	0.937225	1.06698	-1.06698
407	CP19A_HUMAN	Aromatase OS=Homo sapiens GN=CYP19A1 PE=1 SV=3	58 kDa	0.076004	0.071333	0.938543	1.06548	-1.06548
320	K7ELC2_HUMAN	40S ribosomal protein S15 OS=Homo sapiens GN=RPS15 PE=1 SV=1	18 kDa	0.23484	0.22143	0.942897	1.06056	-1.06056
741	B7ZKJ8_HUMAN	ITIH4 protein OS=Homo sapiens GN=ITIH4 PE=1 SV=1	104 kDa	0.024548	0.023241	0.946757	1.05624	-1.05624
447	COPA_HUMAN	Coatomer subunit alpha OS=Homo sapiens GN=COPA PE=1 SV=2	138 kDa	0.021532	0.020397	0.947288	1.05565	-1.05565
504	DHB1_HUMAN	Estradiol 17-beta-dehydrogenase 1 OS=Homo sapiens GN=HSD17B1 PE=1 SV=3	35 kDa	0.17118	0.16224	0.947774	1.0551	-1.0551
439	MUC18_HUMAN	Cell surface glycoprotein MUC18 OS=Homo sapiens GN=MCAM PE=1 SV=2	72 kDa	0.046065	0.04373	0.949311	1.0534	-1.0534
312	PRS6B_HUMAN	26S protease regulatory subunit 6B OS=Homo sapiens GN=PSMC4 PE=1 SV=2	47 kDa	0.008141	0.0077387	0.950583	1.05199	-1.05199
781	NHRF1_HUMAN	Na(+)/H(+) exchange regulatory cofactor NHE-RF1 OS=Homo sapiens GN=SLC9A3R1 PE=1 SV=4	39 kDa	0.0095054	0.0090357	0.950586	1.05198	-1.05198
186	EF1D_HUMAN	Isoform 4 of Elongation factor 1-delta OS=Homo sapiens GN=EEF1D	29 kDa	0.012988	0.012347	0.950647	1.05192	-1.05192
795	NU214_HUMAN	Nuclear pore complex protein Nup214 OS=Homo sapiens GN=NUP214 PE=1 SV=2	214 kDa	0.020768	0.019755	0.951223	1.05128	-1.05128
150	HS90A_HUMAN	Isoform 2 of Heat shock protein HSP 90-alpha OS=Homo sapiens GN=HSP90AA1	98 kDa	0.027893	0.026689	0.956835	1.04511	-1.04511
834	AMBP_HUMAN	Protein AMBP OS=Homo sapiens GN=AMBP PE=1 SV=1	39 kDa	0.019335	0.01852	0.957848	1.04401	-1.04401
936	TTHY_HUMAN	Transthyretin OS=Homo sapiens GN=TTR PE=1 SV=1	16 kDa	0.046299	0.044348	0.957861	1.04399	-1.04399
654	SRP19_HUMAN	Isoform 2 of Signal recognition particle 19 kDa protein OS=Homo sapiens GN=SRP19	12 kDa	0.061872	0.059265	0.957865	1.04399	-1.04399
361	RL36_HUMAN	60S ribosomal protein L36 OS=Homo sapiens GN=RPL36 PE=1 SV=3	12 kDa	0.064818	0.062087	0.957867	1.04399	-1.04399
645	LN28B_HUMAN	Isoform 2 of Protein lin-28 homolog B OS=Homo sapiens GN=LIN28B	20 kDa	0.037811	0.036218	0.957869	1.04398	-1.04398
461	CSCL1_HUMAN	CSC1-like protein 1 OS=Homo sapiens GN=TMEM63A PE=2 SV=3	92 kDa	0.0084336	0.0080783	0.957871	1.04398	-1.04398
217	MDR1_HUMAN	Multidrug resistance protein 1 OS=Homo sapiens GN=ABCB1 PE=1 SV=3	141 kDa	0.0053171	0.0050931	0.957872	1.04398	-1.04398
588	RL12_HUMAN	Isoform 2 of 60S ribosomal protein L12 OS=Homo sapiens GN=RPL12	14 kDa	0.05156	0.049388	0.957874	1.04398	-1.04398
655	SMD2_HUMAN	Isoform 2 of Small nuclear ribonucleoprotein Sm D2 OS=Homo sapiens GN=SNRPD2	12 kDa	0.063017	0.060363	0.957884	1.04397	-1.04397
576	IDH3A_HUMAN	Isocitrate dehydrogenase [NAD] subunit alpha, mitochondrial OS=Homo sapiens GN=IDH3A PE=1 SV=1	40 kDa	0.018595	0.017812	0.957892	1.04396	-1.04396
373	A2A274_HUMAN	Aconitate hydratase, mitochondrial OS=Homo sapiens GN=ACO2 PE=1 SV=1	88 kDa	0.016909	0.016197	0.957892	1.04396	-1.04396
381	CAP1_HUMAN	Adenylyl cyclase-associated protein 1 OS=Homo sapiens GN=CAP1 PE=1 SV=5	52 kDa	0.014328	0.013725	0.957915	1.04393	-1.04393
762	MAGT1_HUMAN	Magnesium transporter protein 1 OS=Homo sapiens GN=MAGT1 PE=1 SV=1	38 kDa	0.05079	0.048725	0.959342	1.04238	-1.04238
489	ENPP1_HUMAN	Ectonucleotide pyrophosphatase/phosphodiesterase family member 1 OS=Homo sapiens GN=ENPP1 PE=1 SV=2	105 kDa	0.081874	0.078673	0.960903	1.04069	-1.04069
939	TPIS_HUMAN	Triosephosphate isomerase OS=Homo sapiens GN=TPI1 PE=1 SV=3	31 kDa	0.12493	0.12157	0.973105	1.02764	-1.02764
30	ADT2_HUMAN	ADP/ATP translocase 2 OS=Homo sapiens GN=SLC25A5 PE=1 SV=7	33 kDa	0.059536	0.058004	0.974268	1.02641	-1.02641
549	HNRPU_HUMAN	Heterogeneous nuclear ribonucleoprotein U OS=Homo sapiens GN=HNRNPU PE=1 SV=6	91 kDa	0.10712	0.10524	0.98245	1.01786	-1.01786
218	PERM_HUMAN	Myeloperoxidase OS=Homo sapiens GN=MPO PE=1 SV=1	84 kDa	0.035423	0.034936	0.986252	1.01394	-1.01394
42	ANXA2_HUMAN	Annexin A2 OS=Homo sapiens GN=ANXA2 PE=1 SV=2	39 kDa	0.11298	0.11211	0.9923	1.00776	-1.00776
411	ATPG_HUMAN	ATP synthase subunit gamma, mitochondrial OS=Homo sapiens GN=ATP5C1 PE=1 SV=1	33 kDa	0.051387	0.051045	0.993345	1.0067	-1.0067
236	PCBP1_HUMAN	Poly(rC)-binding protein 1 OS=Homo sapiens GN=PCBP1 PE=1 SV=2	37 kDa	0.043015	0.042729	0.993351	1.00669	-1.00669
249	PDIA1_HUMAN	Protein disulfide-isomerase OS=Homo sapiens GN=P4HB PE=1 SV=3	57 kDa	0.045182	0.044964	0.995175	1.00485	-1.00485
177	HCFC1_HUMAN	Isoform 3 of Host cell factor 1 OS=Homo sapiens GN=HCFC1	47 kDa	0.085182	0.086197	1.01192	0.988225	1.01192
746	G3XAI2_HUMAN	Laminin subunit beta-1 OS=Homo sapiens GN=LAMB1 PE=1 SV=1	200 kDa	0.025381	0.025799	1.01647	0.983798	1.01647
694	NPM_HUMAN	Isoform 3 of Nucleophosmin OS=Homo sapiens GN=NPM1	28 kDa	0.016492	0.01678	1.01746	0.982837	1.01746
410	AT5F1_HUMAN	ATP synthase F(0) complex subunit B1, mitochondrial OS=Homo sapiens GN=ATP5F1 PE=1 SV=2	29 kDa	0.016685	0.016977	1.0175	0.9828	1.0175
336	C9J9K3_HUMAN	40S ribosomal protein SA (Fragment) OS=Homo sapiens GN=RPSA PE=1 SV=3	30 kDa	0.032225	0.032925	1.02172	0.97874	1.02172
496	ERAP1_HUMAN	Endoplasmic reticulum aminopeptidase 1 OS=Homo sapiens GN=ERAP1 PE=1 SV=3	107 kDa	0.0090408	0.0092372	1.02172	0.978738	1.02172
354	RL27A_HUMAN	60S ribosomal protein L27a OS=Homo sapiens GN=RPL27A PE=1 SV=2	17 kDa	0.057482	0.058731	1.02173	0.978734	1.02173
56	CBR1_HUMAN	Carbonyl reductase [NADPH] 1 OS=Homo sapiens GN=CBR1 PE=1 SV=3	30 kDa	0.061425	0.06276	1.02173	0.978728	1.02173
356	E5RI99_HUMAN	60S ribosomal protein L30 (Fragment) OS=Homo sapiens GN=RPL30 PE=1 SV=1	13 kDa	0.074626	0.076248	1.02174	0.978727	1.02174
433	CATA_HUMAN	Catalase OS=Homo sapiens GN=CAT PE=1 SV=3	60 kDa	0.016143	0.016494	1.02174	0.97872	1.02174
657	SPTN1_HUMAN	Isoform 2 of Spectrin alpha chain, non-erythrocytic 1 OS=Homo sapiens GN=SPTAN1	285 kDa	0.0034345	0.0035092	1.02175	0.978713	1.02175
279	AT1A1_HUMAN	Sodium/potassium-transporting ATPase subunit alpha-1 OS=Homo sapiens GN=ATP1A1 PE=1 SV=1	113 kDa	0.016632	0.016994	1.02177	0.978698	1.02177
580	CLIC5_HUMAN	Isoform 1 of Chloride intracellular channel protein 5 OS=Homo sapiens GN=CLIC5	28 kDa	0.016877	0.017315	1.02595	0.974704	1.02595
648	RSU1_HUMAN	Isoform 2 of Ras suppressor protein 1 OS=Homo sapiens GN=RSU1	26 kDa	0.018911	0.019402	1.02596	0.974693	1.02596
943	TPPP3_HUMAN	Tubulin polymerization-promoting protein family member 3 OS=Homo sapiens GN=TPPP3 PE=1 SV=1	19 kDa	0.048137	0.049388	1.02599	0.97467	1.02599
406	SYRC_HUMAN	Arginine--tRNA ligase, cytoplasmic OS=Homo sapiens GN=RARS PE=1 SV=2	75 kDa	0.0064182	0.006585	1.02599	0.97467	1.02599
740	J3KR24_HUMAN	Isoleucine--tRNA ligase, cytoplasmic OS=Homo sapiens GN=IARS PE=1 SV=1	132 kDa	0.0036771	0.0037727	1.026	0.97466	1.026
531	GSTO1_HUMAN	Glutathione S-transferase omega-1 OS=Homo sapiens GN=GSTO1 PE=1 SV=2	28 kDa	0.017577	0.018034	1.026	0.974659	1.026
581	1433Z_HUMAN	Isoform 2 of 14-3-3 protein zeta/delta OS=Homo sapiens GN=YWHAZ	19 kDa	0.18016	0.1852	1.02798	0.972786	1.02798
484	STT3B_HUMAN	Dolichyl-diphosphooligosaccharide--protein glycosyltransferase subunit STT3B OS=Homo sapiens GN=STT3B PE=1 SV=1	94 kDa	0.048343	0.049866	1.0315	0.969458	1.0315
353	RL27_HUMAN	60S ribosomal protein L27 OS=Homo sapiens GN=RPL27 PE=1 SV=2	16 kDa	0.10009	0.10331	1.03217	0.968832	1.03217
747	LAMC1_HUMAN	Laminin subunit gamma-1 OS=Homo sapiens GN=LAMC1 PE=1 SV=3	178 kDa	0.047025	0.04859	1.03328	0.967792	1.03328
224	PPIA_HUMAN	Peptidyl-prolyl cis-trans isomerase A OS=Homo sapiens GN=PPIA PE=1 SV=2	18 kDa	0.16499	0.17121	1.0377	0.96367	1.0377
138	CAND1_HUMAN	Isoform 2 of Cullin-associated NEDD8-dissociated protein 1 OS=Homo sapiens GN=CAND1	118 kDa	0.025601	0.026601	1.03906	0.962407	1.03906
16	RL3_HUMAN	60S ribosomal protein L3 OS=Homo sapiens GN=RPL3 PE=1 SV=2	46 kDa	0.023265	0.024203	1.04032	0.961244	1.04032
674	ACADV_HUMAN	Isoform 2 of Very long-chain specific acyl-CoA dehydrogenase, mitochondrial OS=Homo sapiens GN=ACADVL	68 kDa	0.036259	0.037763	1.04148	0.960173	1.04148
802	PAPP1_HUMAN	Pappalysin-1 OS=Homo sapiens GN=PAPPA PE=1 SV=3	181 kDa	0.060099	0.062774	1.04451	0.957387	1.04451
635	GANAB_HUMAN	Isoform 2 of Neutral alpha-glucosidase AB OS=Homo sapiens GN=GANAB	109 kDa	0.083646	0.087681	1.04824	0.953981	1.04824
567	IMB1_HUMAN	Importin subunit beta-1 OS=Homo sapiens GN=KPNB1 PE=1 SV=2	97 kDa	0.027152	0.028499	1.04961	0.952735	1.04961
260	RAB1B_HUMAN	Ras-related protein Rab-1B OS=Homo sapiens GN=RAB1B PE=1 SV=1	22 kDa	0.071865	0.075432	1.04963	0.952712	1.04963
680	COEA1_HUMAN	Isoform 3 of Collagen alpha-1(XIV) chain OS=Homo sapiens GN=COL14A1	183 kDa	0.27199	0.28688	1.05474	0.948097	1.05474
712	ITB1_HUMAN	Isoform 4 of Integrin beta-1 OS=Homo sapiens GN=ITGB1	91 kDa	0.085221	0.090213	1.05858	0.944664	1.05858
618	ROA3_HUMAN	Isoform 2 of Heterogeneous nuclear ribonucleoprotein A3 OS=Homo sapiens GN=HNRNPA3	37 kDa	0.028677	0.030381	1.05942	0.943912	1.05942
151	HNRPM_HUMAN	Isoform 2 of Heterogeneous nuclear ribonucleoprotein M OS=Homo sapiens GN=HNRNPM	74 kDa	0.007387	0.0078261	1.05944	0.943893	1.05944
561	HYOU1_HUMAN	Hypoxia up-regulated protein 1 OS=Homo sapiens GN=HYOU1 PE=1 SV=1	111 kDa	0.056205	0.059794	1.06386	0.939977	1.06386
404	APOE_HUMAN	Apolipoprotein E OS=Homo sapiens GN=APOE PE=1 SV=1	36 kDa	0.032205	0.034275	1.06428	0.939606	1.06428
631	M2OM_HUMAN	Isoform 2 of Mitochondrial 2-oxoglutarate/malate carrier protein OS=Homo sapiens GN=SLC25A11	28 kDa	0.058091	0.061875	1.06514	0.938844	1.06514
79	EF2_HUMAN	Elongation factor 2 OS=Homo sapiens GN=EEF2 PE=1 SV=4	95 kDa	0.054514	0.058252	1.06857	0.935831	1.06857
719	TCPH_HUMAN	Isoform 4 of T-complex protein 1 subunit eta OS=Homo sapiens GN=CCT7	50 kDa	0.011194	0.011968	1.06914	0.935328	1.06914
836	Q86UY0_HUMAN	Protein BLOC1S5-TXNDC5 OS=Homo sapiens GN=TXNDC5 PE=2 SV=1	40 kDa	0.028358	0.030319	1.06915	0.935321	1.06915
760	F8VV32_HUMAN	Lysozyme C OS=Homo sapiens GN=LYZ PE=1 SV=1	11 kDa	0.049081	0.052476	1.06917	0.935304	1.06917
669	SYWC_HUMAN	Isoform 2 of Tryptophan--tRNA ligase, cytoplasmic OS=Homo sapiens GN=WARS	49 kDa	0.049502	0.053005	1.07076	0.933912	1.07076
659	STAB1_HUMAN	Isoform 2 of Stabilin-1 OS=Homo sapiens GN=STAB1	87 kDa	0.041296	0.044683	1.08202	0.924199	1.08202
355	RL29_HUMAN	60S ribosomal protein L29 OS=Homo sapiens GN=RPL29 PE=1 SV=2	18 kDa	0.037565	0.041001	1.09147	0.916197	1.09147
94	B5MDF5_HUMAN	GTP-binding nuclear protein Ran OS=Homo sapiens GN=RAN PE=1 SV=1	26 kDa	0.0766	0.083725	1.09302	0.9149	1.09302
857	RAB7A_HUMAN	Ras-related protein Rab-7a OS=Homo sapiens GN=RAB7A PE=1 SV=1	23 kDa	0.086221	0.094481	1.0958	0.912575	1.0958
810	PEBP1_HUMAN	Phosphatidylethanolamine-binding protein 1 OS=Homo sapiens GN=PEBP1 PE=1 SV=3	21 kDa	0.031751	0.034862	1.09798	0.910762	1.09798
711	HNRH3_HUMAN	Isoform 4 of Heterogeneous nuclear ribonucleoprotein H3 OS=Homo sapiens GN=HNRNPH3	22 kDa	0.027616	0.030322	1.09799	0.910758	1.09799
914	PRDX3_HUMAN	Thioredoxin-dependent peroxide reductase, mitochondrial OS=Homo sapiens GN=PRDX3 PE=1 SV=3	28 kDa	0.023193	0.025466	1.098	0.910744	1.098
365	RL5_HUMAN	60S ribosomal protein L5 OS=Homo sapiens GN=RPL5 PE=1 SV=3	34 kDa	0.12603	0.13902	1.10307	0.90656	1.10307
768	AOC3_HUMAN	Membrane primary amine oxidase OS=Homo sapiens GN=AOC3 PE=1 SV=3	85 kDa	0.03345	0.03696	1.10493	0.905032	1.10493
399	ANXA5_HUMAN	Annexin A5 OS=Homo sapiens GN=ANXA5 PE=1 SV=2	36 kDa	0.19662	0.21731	1.10523	0.90479	1.10523
141	ETFA_HUMAN	Isoform 2 of Electron transfer flavoprotein subunit alpha, mitochondrial OS=Homo sapiens GN=ETFA	30 kDa	0.068835	0.076516	1.11159	0.899616	1.11159
940	TPP1_HUMAN	Tripeptidyl-peptidase 1 OS=Homo sapiens GN=TPP1 PE=1 SV=2	61 kDa	0.024177	0.027019	1.11755	0.894815	1.11755
28	AEBP1_HUMAN	Adipocyte enhancer-binding protein 1 OS=Homo sapiens GN=AEBP1 PE=1 SV=1	131 kDa	0.017632	0.019725	1.1187	0.893891	1.1187
171	AP2B1_HUMAN	Isoform 3 of AP-2 complex subunit beta OS=Homo sapiens GN=AP2B1	98 kDa	0.007734	0.008671	1.12115	0.891939	1.12115
527	SYQ_HUMAN	Glutamine--tRNA ligase OS=Homo sapiens GN=QARS PE=1 SV=1	88 kDa	0.0087818	0.0098458	1.12116	0.891934	1.12116
78	EF1A1_HUMAN	Elongation factor 1-alpha 1 OS=Homo sapiens GN=EEF1A1 PE=1 SV=1	50 kDa	0.13634	0.15292	1.12161	0.891577	1.12161
180	KPYM_HUMAN	Isoform 3 of Pyruvate kinase PKM OS=Homo sapiens GN=PKM	56 kDa	0.057739	0.065228	1.1297	0.885187	1.1297
109	E7EQU1_HUMAN	High mobility group protein B3 (Fragment) OS=Homo sapiens GN=HMGB3 PE=1 SV=1	22 kDa	0.079343	0.090075	1.13526	0.880855	1.13526
881	SFXN3_HUMAN	Sideroflexin-3 OS=Homo sapiens GN=SFXN3 PE=1 SV=2	36 kDa	0.023505	0.026745	1.13784	0.878856	1.13784
903	Q5T8U5_HUMAN	Surfeit 4 OS=Homo sapiens GN=SURF4 PE=1 SV=1	21 kDa	0.04107	0.046733	1.13789	0.878822	1.13789
754	LCAP_HUMAN	Leucyl-cystinyl aminopeptidase OS=Homo sapiens GN=LNPEP PE=1 SV=3	117 kDa	0.02324	0.026525	1.14135	0.876155	1.14135
327	RS26_HUMAN	40S ribosomal protein S26 OS=Homo sapiens GN=RPS26 PE=1 SV=3	13 kDa	0.14795	0.17007	1.14951	0.869936	1.14951
486	DYSF_HUMAN	Dysferlin OS=Homo sapiens GN=DYSF PE=1 SV=1	237 kDa	0.012253	0.014092	1.15009	0.8695	1.15009
491	EHD2_HUMAN	EH domain-containing protein 2 OS=Homo sapiens GN=EHD2 PE=1 SV=2	61 kDa	0.034468	0.04002	1.16108	0.861269	1.16108
72	DPP4_HUMAN	Dipeptidyl peptidase 4 OS=Homo sapiens GN=DPP4 PE=1 SV=2	88 kDa	0.067771	0.079433	1.17208	0.853184	1.17208
401	AP2A1_HUMAN	AP-2 complex subunit alpha-1 OS=Homo sapiens GN=AP2A1 PE=1 SV=3	108 kDa	0.020862	0.024466	1.17275	0.852694	1.17275
41	ANXA1_HUMAN	Annexin A1 OS=Homo sapiens GN=ANXA1 PE=1 SV=2	39 kDa	0.72237	0.84758	1.17333	0.852274	1.17333
81	ENPL_HUMAN	Endoplasmin OS=Homo sapiens GN=HSP90B1 PE=1 SV=1	92 kDa	0.10594	0.12455	1.17567	0.850582	1.17567
66	CO3_HUMAN	Complement C3 OS=Homo sapiens GN=C3 PE=1 SV=2	187 kDa	0.054727	0.064608	1.18055	0.847062	1.18055
514	CAPZB_HUMAN	F-actin-capping protein subunit beta OS=Homo sapiens GN=CAPZB PE=1 SV=4	31 kDa	0.04914	0.058748	1.19552	0.836454	1.19552
454	COL12_HUMAN	Collectin-12 OS=Homo sapiens GN=COLEC12 PE=1 SV=3	82 kDa	0.054987	0.065861	1.19776	0.834895	1.19776
339	CH60_HUMAN	60 kDa heat shock protein, mitochondrial OS=Homo sapiens GN=HSPD1 PE=1 SV=2	61 kDa	0.045933	0.055034	1.19814	0.83463	1.19814
82	E9PFD7_HUMAN	Epidermal growth factor receptor OS=Homo sapiens GN=EGFR PE=1 SV=3	129 kDa	0.024859	0.029845	1.20057	0.832937	1.20057
152	HNRPR_HUMAN	Isoform 2 of Heterogeneous nuclear ribonucleoprotein R OS=Homo sapiens GN=HNRNPR	71 kDa	0.024077	0.029081	1.20783	0.827929	1.20783
614	ALDOA_HUMAN	Isoform 2 of Fructose-bisphosphate aldolase A OS=Homo sapiens GN=ALDOA	45 kDa	0.046769	0.057186	1.22273	0.81784	1.22273
824	PHB_HUMAN	Prohibitin OS=Homo sapiens GN=PHB PE=1 SV=1	30 kDa	0.071872	0.087881	1.22274	0.817833	1.22274
368	RL7A_HUMAN	60S ribosomal protein L7a OS=Homo sapiens GN=RPL7A PE=1 SV=2	30 kDa	0.086419	0.10602	1.22681	0.81512	1.22681
636	NIBL1_HUMAN	Isoform 2 of Niban-like protein 1 OS=Homo sapiens GN=FAM129B	83 kDa	0.036003	0.044469	1.23515	0.80962	1.23515
726	VGFR1_HUMAN	Isoform 8 of Vascular endothelial growth factor receptor 1 OS=Homo sapiens GN=FLT1	41 kDa	0.075412	0.093235	1.23634	0.808838	1.23634
402	APOA1_HUMAN	Apolipoprotein A-I OS=Homo sapiens GN=APOA1 PE=1 SV=1	31 kDa	0.12108	0.15029	1.24125	0.805642	1.24125
282	TLN1_HUMAN	Talin-1 OS=Homo sapiens GN=TLN1 PE=1 SV=3	270 kDa	0.06226	0.077823	1.24997	0.800021	1.24997
413	CAP7_HUMAN	Azurocidin OS=Homo sapiens GN=AZU1 PE=1 SV=3	27 kDa	0.020336	0.025775	1.26746	0.788982	1.26746
944	M0QXK2_HUMAN	U1 small nuclear ribonucleoprotein A (Fragment) OS=Homo sapiens GN=SNRPA PE=1 SV=3	15 kDa	0.0064579	0.0082305	1.27449	0.78463	1.27449
666	TKT_HUMAN	Isoform 2 of Transketolase OS=Homo sapiens GN=TKT	69 kDa	0.035054	0.044691	1.27492	0.784364	1.27492
892	U2AF1_HUMAN	Splicing factor U2AF 35 kDa subunit OS=Homo sapiens GN=U2AF1 PE=1 SV=3	28 kDa	0.010561	0.013478	1.2762	0.783573	1.2762
96	GBB2_HUMAN	Guanine nucleotide-binding protein G(I)/G(S)/G(T) subunit beta-2 OS=Homo sapiens GN=GNB2 PE=1 SV=3	37 kDa	0.0074545	0.0095141	1.27629	0.783521	1.27629
830	PSME2_HUMAN	Proteasome activator complex subunit 2 OS=Homo sapiens GN=PSME2 PE=1 SV=4	27 kDa	0.017724	0.022627	1.27663	0.783312	1.27663
15	RL13A_HUMAN	60S ribosomal protein L13a OS=Homo sapiens GN=RPL13A PE=1 SV=2	24 kDa	0.03763	0.048049	1.27688	0.783159	1.27688
379	SAHH_HUMAN	Adenosylhomocysteinase OS=Homo sapiens GN=AHCY PE=1 SV=4	48 kDa	0.041314	0.05276	1.27705	0.783055	1.27705
188	ODPA_HUMAN	Isoform 4 of Pyruvate dehydrogenase E1 component subunit alpha, somatic form, mitochondrial OS=Homo sapiens GN=PDHA1	48 kDa	0.0079508	0.010154	1.2771	0.783021	1.2771
800	OSTF1_HUMAN	Osteoclast-stimulating factor 1 OS=Homo sapiens GN=OSTF1 PE=1 SV=2	24 kDa	0.0079508	0.010154	1.2771	0.783021	1.2771
482	OST48_HUMAN	Dolichyl-diphosphooligosaccharide--protein glycosyltransferase 48 kDa subunit OS=Homo sapiens GN=DDOST PE=1 SV=4	51 kDa	0.011194	0.014296	1.27711	0.783016	1.27711
446	E9PQZ2_HUMAN	CMP-N-acetylneuraminate-beta-galactosamide-alpha-2,3-sialyltransferase 4 (Fragment) OS=Homo sapiens GN=ST3GAL4 PE=4 SV=1	24 kDa	0.008141	0.010397	1.27712	0.783014	1.27712
556	H31T_HUMAN	Histone H3.1t OS=Homo sapiens GN=HIST3H3 PE=1 SV=3	16 kDa	0.012511	0.015978	1.27712	0.783014	1.27712
288	TBA1B_HUMAN	Tubulin alpha-1B chain OS=Homo sapiens GN=TUBA1B PE=1 SV=1	50 kDa	0.015091	0.019273	1.27712	0.783013	1.27712
27	KAD1_HUMAN	Adenylate kinase isoenzyme 1 OS=Homo sapiens GN=AK1 PE=1 SV=3	22 kDa	0.0087705	0.011201	1.27712	0.78301	1.27712
222	NU133_HUMAN	Nuclear pore complex protein Nup133 OS=Homo sapiens GN=NUP133 PE=1 SV=2	129 kDa	0.0014719	0.0018798	1.27712	0.783009	1.27712
7	3BHS1_HUMAN	3 beta-hydroxysteroid dehydrogenase/Delta 5-->4-isomerase type 1 OS=Homo sapiens GN=HSD3B1 PE=1 SV=2	42 kDa	0.02737	0.034955	1.27713	0.783007	1.27713
262	RAB2A_HUMAN	Ras-related protein Rab-2A OS=Homo sapiens GN=RAB2A PE=1 SV=1	24 kDa	0.0080258	0.01025	1.27713	0.783005	1.27713
851	UE2NL_HUMAN	Putative ubiquitin-conjugating enzyme E2 N-like OS=Homo sapiens GN=UBE2NL PE=1 SV=1	17 kDa	0.011121	0.014203	1.27713	0.783004	1.27713
438	CD59_HUMAN	CD59 glycoprotein OS=Homo sapiens GN=CD59 PE=1 SV=1	14 kDa	0.013293	0.016977	1.27714	0.783001	1.27714
68	QCR1_HUMAN	Cytochrome b-c1 complex subunit 1, mitochondrial OS=Homo sapiens GN=UQCRC1 PE=1 SV=3	53 kDa	0.017724	0.022636	1.27714	0.783001	1.27714
129	ARPC4_HUMAN	Isoform 2 of Actin-related protein 2/3 complex subunit 4 OS=Homo sapiens GN=ARPC4	72 kDa	0.0027224	0.0034769	1.27715	0.782996	1.27715
792	NU107_HUMAN	Nuclear pore complex protein Nup107 OS=Homo sapiens GN=NUP107 PE=1 SV=1	106 kDa	0.0036789	0.0046985	1.27715	0.782995	1.27715
145	USO1_HUMAN	Isoform 2 of General vesicular transport factor p115 OS=Homo sapiens GN=USO1	109 kDa	0.0034974	0.0044667	1.27715	0.782994	1.27715
214	CSF1R_HUMAN	Macrophage colony-stimulating factor 1 receptor OS=Homo sapiens GN=CSF1R PE=1 SV=2	108 kDa	0.003501	0.0044713	1.27715	0.782994	1.27715
559	F10A1_HUMAN	Hsc70-interacting protein OS=Homo sapiens GN=ST13 PE=1 SV=2	41 kDa	0.0092221	0.011778	1.27715	0.782994	1.27715
48	ATPO_HUMAN	ATP synthase subunit O, mitochondrial OS=Homo sapiens GN=ATP5O PE=1 SV=1	23 kDa	0.0079881	0.010202	1.27715	0.782994	1.27715
232	H9KV48_HUMAN	Plasma protease C1 inhibitor OS=Homo sapiens GN=SERPING1 PE=3 SV=1	51 kDa	0.0036749	0.0046934	1.27715	0.782993	1.27715
573	ILF2_HUMAN	Interleukin enhancer-binding factor 2 OS=Homo sapiens GN=ILF2 PE=1 SV=2	43 kDa	0.026177	0.033432	1.27715	0.782992	1.27715
698	PA1B2_HUMAN	Isoform 3 of Platelet-activating factor acetylhydrolase IB subunit beta OS=Homo sapiens GN=PAFAH1B2	15 kDa	0.02578	0.032925	1.27715	0.782992	1.27715
859	RDH13_HUMAN	Retinol dehydrogenase 13 OS=Homo sapiens GN=RDH13 PE=1 SV=2	36 kDa	0.015421	0.019695	1.27715	0.782991	1.27715
874	Q5T5C7_HUMAN	Serine--tRNA ligase, cytoplasmic OS=Homo sapiens GN=SARS PE=1 SV=1	61 kDa	0.0063488	0.0081084	1.27715	0.78299	1.27715
530	GSHR_HUMAN	Glutathione reductase, mitochondrial OS=Homo sapiens GN=GSR PE=1 SV=2	56 kDa	0.0065191	0.0083259	1.27715	0.78299	1.27715
590	APMAP_HUMAN	Isoform 2 of Adipocyte plasma membrane-associated protein OS=Homo sapiens GN=APMAP	32 kDa	0.02355	0.030077	1.27715	0.78299	1.27715
362	C9J4Z3_HUMAN	60S ribosomal protein L37a OS=Homo sapiens GN=RPL37A PE=1 SV=1	8 kDa	0.025022	0.031957	1.27716	0.78299	1.27716
329	RS29_HUMAN	40S ribosomal protein S29 OS=Homo sapiens GN=RPS29 PE=1 SV=2	7 kDa	0.060767	0.077609	1.27716	0.782989	1.27716
93	PYGB_HUMAN	Glycogen phosphorylase, brain form OS=Homo sapiens GN=PYGB PE=1 SV=5	97 kDa	0.0040367	0.0051555	1.27716	0.782989	1.27716
323	M0QXK4_HUMAN	40S ribosomal protein S19 (Fragment) OS=Homo sapiens GN=RPS19 PE=1 SV=1	8 kDa	0.044776	0.057186	1.27716	0.782989	1.27716
321	RS16_HUMAN	40S ribosomal protein S16 OS=Homo sapiens GN=RPS16 PE=1 SV=2	16 kDa	0.05827	0.07442	1.27716	0.782988	1.27716
790	NPC1_HUMAN	Niemann-Pick C1 protein OS=Homo sapiens GN=NPC1 PE=1 SV=2	142 kDa	0.0039941	0.0051011	1.27716	0.782988	1.27716
897	SUCA_HUMAN	Succinyl-CoA ligase [ADP/GDP-forming] subunit alpha, mitochondrial OS=Homo sapiens GN=SUCLG1 PE=1 SV=4	36 kDa	0.0098351	0.012561	1.27716	0.782987	1.27716
435	CATB_HUMAN	Cathepsin B OS=Homo sapiens GN=CTSB PE=1 SV=3	38 kDa	0.0050191	0.0064102	1.27716	0.782986	1.27716
343	RL14_HUMAN	60S ribosomal protein L14 OS=Homo sapiens GN=RPL14 PE=1 SV=4	23 kDa	0.039569	0.050536	1.27716	0.782986	1.27716
508	E7EUU4_HUMAN	Eukaryotic translation initiation factor 4 gamma 1 OS=Homo sapiens GN=EIF4G1 PE=1 SV=1	172 kDa	0.0010907	0.001393	1.27716	0.782986	1.27716
363	RL38_HUMAN	60S ribosomal protein L38 OS=Homo sapiens GN=RPL38 PE=1 SV=2	8 kDa	0.024307	0.031044	1.27716	0.782985	1.27716
606	UFL1_HUMAN	Isoform 2 of E3 UFM1-protein ligase 1 OS=Homo sapiens GN=UFL1	82 kDa	0.004668	0.0059618	1.27716	0.782985	1.27716
592	AMPQ_HUMAN	Isoform 2 of Aminopeptidase Q OS=Homo sapiens GN=AQPEP	80 kDa	0.026699	0.034099	1.27716	0.782985	1.27716
696	AGM1_HUMAN	Isoform 3 of Phosphoacetylglucosamine mutase OS=Homo sapiens GN=PGM3	63 kDa	0.0059701	0.0076248	1.27716	0.782984	1.27716
256	GDIA_HUMAN	Rab GDP dissociation inhibitor alpha OS=Homo sapiens GN=GDI1 PE=1 SV=2	51 kDa	0.0038064	0.0048614	1.27716	0.782984	1.27716
105	D6RAF8_HUMAN	Heterogeneous nuclear ribonucleoprotein D0 (Fragment) OS=Homo sapiens GN=HNRNPD PE=1 SV=1	23 kDa	0.007699	0.0098329	1.27717	0.782984	1.27717
750	LPPRC_HUMAN	Leucine-rich PPR motif-containing protein, mitochondrial OS=Homo sapiens GN=LRPPRC PE=1 SV=3	158 kDa	0.0036617	0.0046766	1.27717	0.782983	1.27717
458	B0QZ18_HUMAN	Copine-1 OS=Homo sapiens GN=CPNE1 PE=1 SV=1	60 kDa	0.0062785	0.0080187	1.27717	0.782982	1.27717
162	RADI_HUMAN	Isoform 2 of Radixin OS=Homo sapiens GN=RDX	30 kDa	0.0066205	0.0084555	1.27717	0.782981	1.27717
244	USP9X_HUMAN	Probable ubiquitin carboxyl-terminal hydrolase FAF-X OS=Homo sapiens GN=USP9X PE=1 SV=3	292 kDa	0.00066205	0.00084555	1.27717	0.782981	1.27717
91	FBLN1_HUMAN	Fibulin-1 OS=Homo sapiens GN=FBLN1 PE=1 SV=4	77 kDa	0.0072609	0.0092734	1.27717	0.782981	1.27717
21	ILVBL_HUMAN	Acetolactate synthase-like protein OS=Homo sapiens GN=ILVBL PE=1 SV=2	68 kDa	0.0026922	0.0034384	1.27717	0.78298	1.27717
219	B7Z6Z4_HUMAN	Myosin light polypeptide 6 OS=Homo sapiens GN=MYL6 PE=2 SV=1	27 kDa	0.007149	0.0091305	1.27717	0.78298	1.27717
758	LYAG_HUMAN	Lysosomal alpha-glucosidase OS=Homo sapiens GN=GAA PE=1 SV=4	105 kDa	0.007149	0.0091305	1.27717	0.78298	1.27717
935	TMM43_HUMAN	Transmembrane protein 43 OS=Homo sapiens GN=TMEM43 PE=1 SV=1	45 kDa	0.012761	0.016298	1.27717	0.78298	1.27717
770	PGRC2_HUMAN	Membrane-associated progesterone receptor component 2 OS=Homo sapiens GN=PGRMC2 PE=1 SV=1	24 kDa	0.0076299	0.0097447	1.27717	0.782979	1.27717
149	GNAI1_HUMAN	Isoform 2 of Guanine nucleotide-binding protein G(i) subunit alpha-1 OS=Homo sapiens GN=GNAI1	35 kDa	0.005634	0.0071956	1.27717	0.782978	1.27717
500	ECI1_HUMAN	Enoyl-CoA delta isomerase 1, mitochondrial OS=Homo sapiens GN=ECI1 PE=1 SV=1	33 kDa	0.005634	0.0071956	1.27717	0.782978	1.27717
455	C1QB_HUMAN	Complement C1q subcomponent subunit B OS=Homo sapiens GN=C1QB PE=1 SV=3	27 kDa	0.01345	0.017178	1.27717	0.782978	1.27717
261	RAB21_HUMAN	Ras-related protein Rab-21 OS=Homo sapiens GN=RAB21 PE=1 SV=3	24 kDa	0.022686	0.028974	1.27718	0.782978	1.27718
835	G3V325_HUMAN	Protein ATP5J2-PTCD1 OS=Homo sapiens GN=ATP5J2-PTCD1 PE=4 SV=1	84 kDa	0.0045433	0.0058026	1.27718	0.782977	1.27718
739	COMT_HUMAN	Isoform Soluble of Catechol O-methyltransferase OS=Homo sapiens GN=COMT	24 kDa	0.023097	0.029499	1.27718	0.782976	1.27718
46	F8W0P7_HUMAN	ATP synthase subunit beta, mitochondrial (Fragment) OS=Homo sapiens GN=ATP5B PE=1 SV=2	28 kDa	0.0063017	0.0080484	1.27718	0.782975	1.27718
585	HIBCH_HUMAN	Isoform 2 of 3-hydroxyisobutyryl-CoA hydrolase, mitochondrial OS=Homo sapiens GN=HIBCH	38 kDa	0.0050339	0.0064292	1.27718	0.782975	1.27718
632	MK01_HUMAN	Isoform 2 of Mitogen-activated protein kinase 1 OS=Homo sapiens GN=MAPK1	36 kDa	0.010769	0.013754	1.27718	0.782972	1.27718
738	INSR_HUMAN	Isoform Short of Insulin receptor OS=Homo sapiens GN=INSR	155 kDa	0.0024839	0.0031724	1.27719	0.782972	1.27719
191	HNRPQ_HUMAN	Isoform 5 of Heterogeneous nuclear ribonucleoprotein Q OS=Homo sapiens GN=SYNCRIP	46 kDa	0.0041499	0.0053002	1.27719	0.78297	1.27719
104	F8W6I7_HUMAN	Heterogeneous nuclear ribonucleoprotein A1 OS=Homo sapiens GN=HNRNPA1 PE=1 SV=2	33 kDa	0.022169	0.028314	1.27719	0.78297	1.27719
324	RS23_HUMAN	40S ribosomal protein S23 OS=Homo sapiens GN=RPS23 PE=1 SV=3	16 kDa	0.011898	0.015196	1.27719	0.782969	1.27719
854	RAIN_HUMAN	Ras-interacting protein 1 OS=Homo sapiens GN=RASIP1 PE=1 SV=1	103 kDa	0.0088342	0.011283	1.2772	0.782966	1.2772
268	REEP5_HUMAN	Receptor expression-enhancing protein 5 OS=Homo sapiens GN=REEP5 PE=1 SV=3	21 kDa	0.0090025	0.011498	1.2772	0.782962	1.2772
270	Q5JR08_HUMAN	Rho-related GTP-binding protein RhoC (Fragment) OS=Homo sapiens GN=RHOC PE=1 SV=3	22 kDa	0.0090025	0.011498	1.2772	0.782962	1.2772
100	HPT_HUMAN	Haptoglobin OS=Homo sapiens GN=HP PE=1 SV=1	45 kDa	0.0083816	0.010705	1.2772	0.782961	1.2772
571	ILK_HUMAN	Integrin-linked protein kinase OS=Homo sapiens GN=ILK PE=1 SV=2	51 kDa	0.015057	0.019231	1.27721	0.782955	1.27721
453	E7ENL6_HUMAN	Collagen alpha-3(VI) chain OS=Homo sapiens GN=COL6A3 PE=4 SV=2	278 kDa	0.0013246	0.0016918	1.27722	0.782953	1.27722
583	PSD11_HUMAN	Isoform 2 of 26S proteasome non-ATPase regulatory subunit 11 OS=Homo sapiens GN=PSMD11	48 kDa	0.0080448	0.010275	1.27722	0.782949	1.27722
242	PSG6_HUMAN	Pregnancy-specific beta-1-glycoprotein 6 OS=Homo sapiens GN=PSG6 PE=2 SV=1	49 kDa	0.011734	0.014987	1.27723	0.782945	1.27723
116	IGHG2_HUMAN	Ig gamma-2 chain C region OS=Homo sapiens GN=IGHG2 PE=1 SV=2	36 kDa	0.010438	0.013332	1.27726	0.782928	1.27726
688	HNRPK_HUMAN	Isoform 3 of Heterogeneous nuclear ribonucleoprotein K OS=Homo sapiens GN=HNRNPK	49 kDa	0.063765	0.081546	1.27885	0.781951	1.27885
367	RL7_HUMAN	60S ribosomal protein L7 OS=Homo sapiens GN=RPL7 PE=1 SV=1	29 kDa	0.085546	0.10943	1.27919	0.781742	1.27919
550	HNRL2_HUMAN	Heterogeneous nuclear ribonucleoprotein U-like protein 2 OS=Homo sapiens GN=HNRNPUL2 PE=1 SV=1	85 kDa	0.040952	0.052429	1.28025	0.781094	1.28025
600	BAP31_HUMAN	Isoform 2 of B-cell receptor-associated protein 31 OS=Homo sapiens GN=BCAP31	35 kDa	0.021631	0.027771	1.28385	0.778906	1.28385
552	H10_HUMAN	Histone H1.0 OS=Homo sapiens GN=H1F0 PE=1 SV=3	21 kDa	0.10954	0.14536	1.327	0.753577	1.327
724	ITA6_HUMAN	Isoform 7 of Integrin alpha-6 OS=Homo sapiens GN=ITGA6	107 kDa	0.028536	0.038775	1.35881	0.735938	1.35881
890	GTR1_HUMAN	Solute carrier family 2, facilitated glucose transporter member 1 OS=Homo sapiens GN=SLC2A1 PE=1 SV=2	54 kDa	0.23304	0.32007	1.37346	0.728091	1.37346
687	GSLG1_HUMAN	Isoform 3 of Golgi apparatus protein 1 OS=Homo sapiens GN=GLG1	136 kDa	0.0078656	0.010938	1.39061	0.719108	1.39061
62	F13A_HUMAN	Coagulation factor XIII A chain OS=Homo sapiens GN=F13A1 PE=1 SV=4	83 kDa	0.10925	0.15278	1.39844	0.715081	1.39844
554	H1X_HUMAN	Histone H1x OS=Homo sapiens GN=H1FX PE=1 SV=1	22 kDa	0.079881	0.11199	1.40196	0.713287	1.40196
759	LAMP1_HUMAN	Lysosome-associated membrane glycoprotein 1 OS=Homo sapiens GN=LAMP1 PE=1 SV=3	45 kDa	0.081521	0.11453	1.40491	0.711787	1.40491
192	LDHA_HUMAN	Isoform 5 of L-lactate dehydrogenase A chain OS=Homo sapiens GN=LDHA	27 kDa	0.066997	0.09478	1.41469	0.706869	1.41469
277	SPB9_HUMAN	Serpin B9 OS=Homo sapiens GN=SERPINB9 PE=1 SV=1	42 kDa	0.040727	0.057794	1.41906	0.704693	1.41906
745	LAMA2_HUMAN	Laminin subunit alpha-2 OS=Homo sapiens GN=LAMA2 PE=1 SV=4	344 kDa	0.022612	0.032358	1.43101	0.698807	1.43101
601	CCAR2_HUMAN	Isoform 2 of Cell cycle and apoptosis regulator protein 2 OS=Homo sapiens GN=CCAR2	103 kDa	0.0073737	0.010621	1.44039	0.694257	1.44039
899	S26A2_HUMAN	Sulfate transporter OS=Homo sapiens GN=SLC26A2 PE=1 SV=2	82 kDa	0.017244	0.024961	1.44752	0.690838	1.44752
955	SC22B_HUMAN	Vesicle-trafficking protein SEC22b OS=Homo sapiens GN=SEC22B PE=1 SV=4	25 kDa	0.055397	0.080858	1.45961	0.685115	1.45961
284	TFR1_HUMAN	Transferrin receptor protein 1 OS=Homo sapiens GN=TFRC PE=1 SV=2	85 kDa	0.16233	0.23726	1.46159	0.684186	1.46159
322	RS18_HUMAN	40S ribosomal protein S18 OS=Homo sapiens GN=RPS18 PE=1 SV=3	18 kDa	0.11194	0.16425	1.4673	0.681522	1.4673
143	FLNA_HUMAN	Isoform 2 of Filamin-A OS=Homo sapiens GN=FLNA	280 kDa	0.059289	0.087322	1.47282	0.67897	1.47282
295	TBB4B_HUMAN	Tubulin beta-4B chain OS=Homo sapiens GN=TUBB4B PE=1 SV=1	50 kDa	0.011471	0.017036	1.48514	0.673339	1.48514
641	ENDOU_HUMAN	Isoform 2 of Poly(U)-specific endoribonuclease OS=Homo sapiens GN=ENDOU	42 kDa	0.013833	0.020544	1.48514	0.673335	1.48514
286	TAGL2_HUMAN	Transgelin-2 OS=Homo sapiens GN=TAGLN2 PE=1 SV=3	22 kDa	0.076951	0.11453	1.48835	0.671885	1.48835
370	6PGD_HUMAN	6-phosphogluconate dehydrogenase, decarboxylating OS=Homo sapiens GN=PGD PE=1 SV=3	53 kDa	0.010568	0.015798	1.49489	0.668945	1.49489
364	RL4_HUMAN	60S ribosomal protein L4 OS=Homo sapiens GN=RPL4 PE=1 SV=5	48 kDa	0.12539	0.18818	1.50076	0.66633	1.50076
53	CALX_HUMAN	Calnexin OS=Homo sapiens GN=CANX PE=1 SV=2	68 kDa	0.031615	0.047719	1.50938	0.662524	1.50938
957	VTNC_HUMAN	Vitronectin OS=Homo sapiens GN=VTN PE=1 SV=1	54 kDa	0.026734	0.040812	1.5266	0.655052	1.5266
918	TSP1_HUMAN	Thrombospondin-1 OS=Homo sapiens GN=THBS1 PE=1 SV=2	129 kDa	0.0072713	0.011144	1.5326	0.652486	1.5326
206	LAMA5_HUMAN	Laminin subunit alpha-5 OS=Homo sapiens GN=LAMA5 PE=1 SV=8	400 kDa	0.0066722	0.010285	1.54147	0.648731	1.54147
369	RL8_HUMAN	60S ribosomal protein L8 OS=Homo sapiens GN=RPL8 PE=1 SV=2	28 kDa	0.046344	0.071582	1.54458	0.647425	1.54458
225	PRDX1_HUMAN	Peroxiredoxin-1 OS=Homo sapiens GN=PRDX1 PE=1 SV=1	22 kDa	0.059851	0.092695	1.54876	0.645677	1.54876
474	DYHC1_HUMAN	Cytoplasmic dynein 1 heavy chain 1 OS=Homo sapiens GN=DYNC1H1 PE=1 SV=5	532 kDa	0.0089763	0.014021	1.562	0.640204	1.562
492	ETFB_HUMAN	Electron transfer flavoprotein subunit beta OS=Homo sapiens GN=ETFB PE=1 SV=3	28 kDa	0.02669	0.042609	1.59644	0.626393	1.59644
538	GDF15_HUMAN	Growth/differentiation factor 15 OS=Homo sapiens GN=GDF15 PE=1 SV=3	34 kDa	0.022097	0.035277	1.59646	0.626385	1.59646
937	TXTP_HUMAN	Tricarboxylate transport protein, mitochondrial OS=Homo sapiens GN=SLC25A1 PE=1 SV=2	34 kDa	0.021884	0.034937	1.59646	0.626385	1.59646
202	SFPQ_HUMAN	Isoform Short of Splicing factor, proline- and glutamine-rich OS=Homo sapiens GN=SFPQ	72 kDa	0.010173	0.016241	1.59648	0.626378	1.59648
483	RPN1_HUMAN	Dolichyl-diphosphooligosaccharide--protein glycosyltransferase subunit 1 OS=Homo sapiens GN=RPN1 PE=1 SV=1	69 kDa	0.11773	0.18974	1.61165	0.620481	1.61165
452	CO6A1_HUMAN	Collagen alpha-1(VI) chain OS=Homo sapiens GN=COL6A1 PE=1 SV=3	109 kDa	0.0057758	0.0094883	1.64277	0.608729	1.64277
911	F5GWF6_HUMAN	T-complex protein 1 subunit beta OS=Homo sapiens GN=CCT2 PE=1 SV=2	57 kDa	0.011203	0.018404	1.64277	0.608726	1.64277
510	XPO1_HUMAN	Exportin-1 OS=Homo sapiens GN=XPO1 PE=1 SV=1	123 kDa	0.0055439	0.0091074	1.64278	0.608725	1.64278
147	GSTK1_HUMAN	Isoform 2 of Glutathione S-transferase kappa 1 OS=Homo sapiens GN=GSTK1	32 kDa	0.021055	0.034589	1.64279	0.60872	1.64279
89	FSCN1_HUMAN	Fascin OS=Homo sapiens GN=FSCN1 PE=1 SV=3	55 kDa	0.017256	0.028601	1.65745	0.603336	1.65745
928	TAGL_HUMAN	Transgelin OS=Homo sapiens GN=TAGLN PE=1 SV=4	23 kDa	0.041974	0.07015	1.67127	0.598346	1.67127
307	1433F_HUMAN	14-3-3 protein eta OS=Homo sapiens GN=YWHAH PE=1 SV=4	28 kDa	0.010447	0.017667	1.69111	0.591328	1.69111
178	AAAT_HUMAN	Isoform 3 of Neutral amino acid transporter B(0) OS=Homo sapiens GN=SLC1A5	34 kDa	0.024518	0.041656	1.699	0.588583	1.699
430	CBPD_HUMAN	Carboxypeptidase D OS=Homo sapiens GN=CPD PE=1 SV=2	153 kDa	0.0036989	0.0062987	1.70286	0.587248	1.70286
867	B0QYK0_HUMAN	RNA-binding protein EWS OS=Homo sapiens GN=EWSR1 PE=1 SV=1	65 kDa	0.0082596	0.014065	1.70287	0.587245	1.70287
479	ADA12_HUMAN	Disintegrin and metalloproteinase domain-containing protein 12 OS=Homo sapiens GN=ADAM12 PE=1 SV=3	100 kDa	0.011231	0.019125	1.70288	0.587242	1.70288
155	MOGS_HUMAN	Isoform 2 of Mannosyl-oligosaccharide glucosidase OS=Homo sapiens GN=MOGS	81 kDa	0.0069828	0.011891	1.7029	0.587234	1.7029
460	DHI2_HUMAN	Corticosteroid 11-beta-dehydrogenase isozyme 2 OS=Homo sapiens GN=HSD11B2 PE=1 SV=2	44 kDa	0.025207	0.042925	1.7029	0.587234	1.7029
785	NB5R3_HUMAN	NADH-cytochrome b5 reductase 3 OS=Homo sapiens GN=CYB5R3 PE=1 SV=3	34 kDa	0.016958	0.028878	1.70291	0.587229	1.70291
470	COX2_HUMAN	Cytochrome c oxidase subunit 2 OS=Homo sapiens GN=MT-CO2 PE=1 SV=1	26 kDa	0.022486	0.038292	1.70293	0.587224	1.70293
437	MPRI_HUMAN	Cation-independent mannose-6-phosphate receptor OS=Homo sapiens GN=IGF2R PE=1 SV=3	274 kDa	0.0020491	0.0034895	1.70294	0.587219	1.70294
499	ECE1_HUMAN	Endothelin-converting enzyme 1 OS=Homo sapiens GN=ECE1 PE=1 SV=2	87 kDa	0.0066291	0.011289	1.70295	0.587218	1.70295
121	ITA5_HUMAN	Integrin alpha-5 OS=Homo sapiens GN=ITGA5 PE=1 SV=2	115 kDa	0.0072821	0.012429	1.70679	0.585896	1.70679
405	AIFM1_HUMAN	Apoptosis-inducing factor 1, mitochondrial OS=Homo sapiens GN=AIFM1 PE=1 SV=1	67 kDa	0.0041347	0.0070899	1.71473	0.583182	1.71473
660	SLK_HUMAN	Isoform 2 of STE20-like serine/threonine-protein kinase OS=Homo sapiens GN=SLK	139 kDa	0.0021051	0.0036097	1.71474	0.583179	1.71474
748	LAT4_HUMAN	Large neutral amino acids transporter small subunit 4 OS=Homo sapiens GN=SLC43A2 PE=1 SV=1	63 kDa	0.0044544	0.0076382	1.71475	0.583174	1.71475
902	SAE2_HUMAN	SUMO-activating enzyme subunit 2 OS=Homo sapiens GN=UBA2 PE=1 SV=2	71 kDa	0.0039602	0.0067908	1.71476	0.583171	1.71476
340	F8W7C6_HUMAN	60S ribosomal protein L10 OS=Homo sapiens GN=RPL10 PE=1 SV=2	19 kDa	0.015549	0.026663	1.71477	0.583168	1.71477
266	RRAS_HUMAN	Ras-related protein R-Ras OS=Homo sapiens GN=RRAS PE=1 SV=1	23 kDa	0.011626	0.019936	1.71478	0.583166	1.71478
616	KAD3_HUMAN	Isoform 2 of GTP:AMP phosphotransferase AK3, mitochondrial OS=Homo sapiens GN=AK3	18 kDa	0.043125	0.076284	1.7689	0.565322	1.7689
488	DAG1_HUMAN	Dystroglycan OS=Homo sapiens GN=DAG1 PE=1 SV=2	97 kDa	0.03422	0.0607	1.77382	0.563756	1.77382
728	MPCP_HUMAN	Isoform B of Phosphate carrier protein, mitochondrial OS=Homo sapiens GN=SLC25A3	40 kDa	0.042419	0.075313	1.77545	0.563236	1.77545
37	PPB1_HUMAN	Alkaline phosphatase, placental type OS=Homo sapiens GN=ALPP PE=1 SV=2	58 kDa	0.052376	0.093421	1.78366	0.560645	1.78366
110	H12_HUMAN	Histone H1.2 OS=Homo sapiens GN=HIST1H1C PE=1 SV=2	21 kDa	0.019556	0.034893	1.78426	0.560456	1.78426
953	TECR_HUMAN	Very-long-chain enoyl-CoA reductase OS=Homo sapiens GN=TECR PE=1 SV=1	36 kDa	0.027621	0.049388	1.78806	0.559265	1.78806
308	1433G_HUMAN	14-3-3 protein gamma OS=Homo sapiens GN=YWHAG PE=1 SV=2	28 kDa	0.01715	0.030692	1.78962	0.558778	1.78962
736	KNG1_HUMAN	Isoform LMW of Kininogen-1 OS=Homo sapiens GN=KNG1	48 kDa	0.013988	0.025446	1.81913	0.549713	1.81913
235	PLEC_HUMAN	Plectin OS=Homo sapiens GN=PLEC PE=1 SV=3	532 kDa	0.0098078	0.017867	1.82171	0.548934	1.82171
273	Q5QPL9_HUMAN	RNA-binding protein Raly (Fragment) OS=Homo sapiens GN=RALY PE=1 SV=1	25 kDa	0.03956	0.073352	1.8542	0.539317	1.8542
29	ADT1_HUMAN	ADP/ATP translocase 1 OS=Homo sapiens GN=SLC25A4 PE=1 SV=4	33 kDa	0.0057096	0.010689	1.87211	0.534157	1.87211
599	E41L2_HUMAN	Isoform 2 of Band 4.1-like protein 2 OS=Homo sapiens GN=EPB41L2	76 kDa	0.0025282	0.0048065	1.90115	0.525996	1.90115
718	SNX3_HUMAN	Isoform 4 of Sorting nexin-3 OS=Homo sapiens GN=SNX3	16 kDa	0.012153	0.023106	1.90126	0.525967	1.90126
443	CSPG4_HUMAN	Chondroitin sulfate proteoglycan 4 OS=Homo sapiens GN=CSPG4 PE=1 SV=2	251 kDa	0.0021983	0.0042007	1.91089	0.523318	1.91089
721	ABHDB_HUMAN	Isoform 6 of Alpha/beta hydrolase domain-containing protein 11 OS=Homo sapiens GN=ABHD11	28 kDa	0.01319	0.025268	1.91569	0.522004	1.91569
878	SAMP_HUMAN	Serum amyloid P-component OS=Homo sapiens GN=APCS PE=1 SV=2	25 kDa	0.01526	0.029234	1.91573	0.521995	1.91573
862	ROCK1_HUMAN	Rho-associated protein kinase 1 OS=Homo sapiens GN=ROCK1 PE=1 SV=1	158 kDa	0.0025133	0.0048148	1.91573	0.521995	1.91573
280	S40A1_HUMAN	Solute carrier family 40 member 1 OS=Homo sapiens GN=SLC40A1 PE=1 SV=1	63 kDa	0.0059596	0.011417	1.91573	0.521994	1.91573
477	ODO2_HUMAN	Dihydrolipoyllysine-residue succinyltransferase component of 2-oxoglutarate dehydrogenase complex, mitochondrial OS=Homo sapiens GN=DLST PE=1 SV=4	49 kDa	0.007512	0.014391	1.91573	0.521993	1.91573
403	APOB_HUMAN	Apolipoprotein B-100 OS=Homo sapiens GN=APOB PE=1 SV=2	516 kDa	0.00074577	0.0014287	1.91574	0.521992	1.91574
574	IL27B_HUMAN	Interleukin-27 subunit beta OS=Homo sapiens GN=EBI3 PE=1 SV=2	25 kDa	0.01486	0.028468	1.91575	0.52199	1.91575
254	PNPH_HUMAN	Purine nucleoside phosphorylase OS=Homo sapiens GN=PNP PE=1 SV=2	32 kDa	0.011775	0.022558	1.91575	0.521988	1.91575
209	ILEU_HUMAN	Leukocyte elastase inhibitor OS=Homo sapiens GN=SERPINB1 PE=1 SV=1	43 kDa	0.0089787	0.017201	1.91576	0.521987	1.91576
189	S12A4_HUMAN	Isoform 4 of Solute carrier family 12 member 4 OS=Homo sapiens GN=SLC12A4	85 kDa	0.0043627	0.0083579	1.91576	0.521985	1.91576
349	RL23_HUMAN	60S ribosomal protein L23 OS=Homo sapiens GN=RPL23 PE=1 SV=1	15 kDa	0.048613	0.093131	1.91576	0.521985	1.91576
651	PTPRJ_HUMAN	Isoform 2 of Receptor-type tyrosine-protein phosphatase eta OS=Homo sapiens GN=PTPRJ	57 kDa	0.0063134	0.012095	1.91577	0.521984	1.91577
462	MRC2_HUMAN	C-type mannose receptor 2 OS=Homo sapiens GN=MRC2 PE=1 SV=2	167 kDa	0.0023008	0.0044078	1.91577	0.521984	1.91577
325	E7ETK0_HUMAN	40S ribosomal protein S24 OS=Homo sapiens GN=RPS24 PE=1 SV=1	15 kDa	0.051953	0.09953	1.91577	0.521983	1.91577
833	PSB6_HUMAN	Proteasome subunit beta type-6 OS=Homo sapiens GN=PSMB6 PE=1 SV=4	25 kDa	0.014238	0.027277	1.91579	0.521978	1.91579
502	ECP_HUMAN	Eosinophil cationic protein OS=Homo sapiens GN=RNASE3 PE=1 SV=2	18 kDa	0.021268	0.040745	1.91579	0.521978	1.91579
511	E7ESC6_HUMAN	Exportin-7 OS=Homo sapiens GN=XPO7 PE=1 SV=1	124 kDa	0.0015639	0.0030187	1.93024	0.518071	1.93024
328	H0YMV8_HUMAN	40S ribosomal protein S27 OS=Homo sapiens GN=RPS27L PE=1 SV=1	11 kDa	0.017015	0.032844	1.9303	0.518055	1.9303
827	LRP1_HUMAN	Prolow-density lipoprotein receptor-related protein 1 OS=Homo sapiens GN=LRP1 PE=1 SV=2	505 kDa	0.03182	0.062838	1.9748	0.506381	1.9748
706	ANO6_HUMAN	Isoform 4 of Anoctamin-6 OS=Homo sapiens GN=ANO6	108 kDa	0.012821	0.025731	2.00694	0.498271	2.00694
144	FLNB_HUMAN	Isoform 2 of Filamin-B OS=Homo sapiens GN=FLNB	276 kDa	0.0165	0.033286	2.01733	0.495704	2.01733
337	AL9A1_HUMAN	4-trimethylaminobutyraldehyde dehydrogenase OS=Homo sapiens GN=ALDH9A1 PE=1 SV=3	54 kDa	0.013777	0.028543	2.07179	0.482675	2.07179
605	PRKDC_HUMAN	Isoform 2 of DNA-dependent protein kinase catalytic subunit OS=Homo sapiens GN=PRKDC	466 kDa	0.0060261	0.01273	2.11248	0.473378	2.11248
797	NUCL_HUMAN	Nucleolin OS=Homo sapiens GN=NCL PE=1 SV=3	77 kDa	0.0071893	0.015303	2.12858	0.469797	2.12858
14	RLA0_HUMAN	60S acidic ribosomal protein P0 OS=Homo sapiens GN=RPLP0 PE=1 SV=1	34 kDa	0.016102	0.034275	2.12862	0.469788	2.12862
693	NUP98_HUMAN	Isoform 3 of Nuclear pore complex protein Nup98-Nup96 OS=Homo sapiens GN=NUP98	98 kDa	0.0054476	0.011596	2.12864	0.469783	2.12864
662	SVEP1_HUMAN	Isoform 2 of Sushi, von Willebrand factor type A, EGF and pentraxin domain-containing protein 1 OS=Homo sapiens GN=SVEP1	96 kDa	0.046045	0.098804	2.14581	0.466024	2.14581
31	ADT3_HUMAN	ADP/ATP translocase 3 OS=Homo sapiens GN=SLC25A6 PE=1 SV=4	33 kDa	0.028548	0.061734	2.16246	0.462436	2.16246
710	HP1B3_HUMAN	Isoform 4 of Heterochromatin protein 1-binding protein 3 OS=Homo sapiens GN=HP1BP3	15 kDa	0.12766	0.27739	2.17288	0.460218	2.17288
625	LASP1_HUMAN	Isoform 2 of LIM and SH3 domain protein 1 OS=Homo sapiens GN=LASP1	36 kDa	0.010535	0.023624	2.24243	0.445945	2.24243
420	PRG2_HUMAN	Bone marrow proteoglycan OS=Homo sapiens GN=PRG2 PE=1 SV=2	25 kDa	0.072731	0.17141	2.35677	0.42431	2.35677
743	E7ER44_HUMAN	Lactotransferrin OS=Homo sapiens GN=LTF PE=1 SV=1	78 kDa	0.038501	0.092079	2.3916	0.41813	2.3916
352	RL26_HUMAN	60S ribosomal protein L26 OS=Homo sapiens GN=RPL26 PE=1 SV=1 (RL26_HUMAN)	17 kDa	0.005989	0.014987	2.50242	0.399613	2.50242
627	PPAL_HUMAN	Isoform 2 of Lysosomal acid phosphatase OS=Homo sapiens GN=ACP2	18 kDa	0.016062	0.040745	2.53673	0.394208	2.53673
961	XRCC5_HUMAN	X-ray repair cross-complementing protein 5 OS=Homo sapiens GN=XRCC5 PE=1 SV=3	83 kDa	0.0070215	0.017812	2.53678	0.394201	2.53678
358	RL34_HUMAN	60S ribosomal protein L34 OS=Homo sapiens GN=RPL34 PE=1 SV=3	13 kDa	0.014543	0.037146	2.55422	0.391509	2.55422
230	PEDF_HUMAN	Pigment epithelium-derived factor OS=Homo sapiens GN=SERPINF1 PE=1 SV=4	46 kDa	0.0040705	0.010397	2.55423	0.391507	2.55423
315	THIM_HUMAN	3-ketoacyl-CoA thiolase, mitochondrial OS=Homo sapiens GN=ACAA2 PE=1 SV=2	42 kDa	0.0042858	0.010947	2.55425	0.391505	2.55425
755	LRP2_HUMAN	Low-density lipoprotein receptor-related protein 2 OS=Homo sapiens GN=LRP2 PE=1 SV=3	522 kDa	0.0014621	0.0037346	2.55427	0.391501	2.55427
396	B3A2_HUMAN	Anion exchange protein 2 OS=Homo sapiens GN=SLC4A2 PE=1 SV=4	137 kDa	0.0041131	0.010506	2.55428	0.3915	2.55428
83	E5RHW4_HUMAN	Erlin-2 (Fragment) OS=Homo sapiens GN=ERLIN2 PE=1 SV=1	38 kDa	0.0050339	0.012858	2.55428	0.391499	2.55428
388	C9JV77_HUMAN	Alpha-2-HS-glycoprotein OS=Homo sapiens GN=AHSG PE=1 SV=1	39 kDa	0.0046236	0.01181	2.55429	0.391499	2.55429
775	RAE1L_HUMAN	mRNA export factor OS=Homo sapiens GN=RAE1 PE=1 SV=1	41 kDa	0.0046236	0.01181	2.55429	0.391499	2.55429
756	LUM_HUMAN	Lumican OS=Homo sapiens GN=LUM PE=1 SV=2	38 kDa	0.080543	0.20573	2.55429	0.391499	2.55429
190	DYN2_HUMAN	Isoform 5 of Dynamin-2 OS=Homo sapiens GN=DNM2	98 kDa	0.001958	0.0050013	2.55429	0.391498	2.55429
17	RL31_HUMAN	60S ribosomal protein L31 OS=Homo sapiens GN=RPL31 PE=1 SV=1	14 kDa	0.013612	0.034769	2.55429	0.391498	2.55429
671	U520_HUMAN	Isoform 2 of U5 small nuclear ribonucleoprotein 200 kDa helicase OS=Homo sapiens GN=SNRNP200	71 kDa	0.0027224	0.0069538	2.55429	0.391498	2.55429
960	WFS1_HUMAN	Wolframin OS=Homo sapiens GN=WFS1 PE=1 SV=2	100 kDa	0.0019118	0.0048833	2.55429	0.391498	2.55429
24	ARPC3_HUMAN	Actin-related protein 2/3 complex subunit 3 OS=Homo sapiens GN=ARPC3 PE=1 SV=3	21 kDa	0.0095588	0.024416	2.5543	0.391497	2.5543
67	FHR1_HUMAN	Complement factor H-related protein 1 OS=Homo sapiens GN=CFHR1 PE=1 SV=2	38 kDa	0.005156	0.01317	2.55431	0.391496	2.55431
65	CO2_HUMAN	Complement C2 OS=Homo sapiens GN=C2 PE=1 SV=2	83 kDa	0.0022626	0.0057794	2.55432	0.391494	2.55432
582	TB182_HUMAN	Isoform 2 of 182 kDa tankyrase-1-binding protein OS=Homo sapiens GN=TNKS1BP1	83 kDa	0.002187	0.0055863	2.55432	0.391493	2.55432
540	G5E9W9_HUMAN	GTPase IMAP family member 4 OS=Homo sapiens GN=GIMAP4 PE=4 SV=1	39 kDa	0.0049606	0.012671	2.55433	0.391492	2.55433
223	NUP88_HUMAN	Nuclear pore complex protein Nup88 OS=Homo sapiens GN=NUP88 PE=1 SV=2	84 kDa	0.013777	0.035191	2.55433	0.391492	2.55433
640	PAPP2_HUMAN	Isoform 2 of Pappalysin-2 OS=Homo sapiens GN=PAPPA2	92 kDa	0.0020574	0.0052553	2.55434	0.39149	2.55434
656	S22AB_HUMAN	Isoform 2 of Solute carrier family 22 member 11 OS=Homo sapiens GN=SLC22A11	48 kDa	0.007699	0.019666	2.55436	0.391488	2.55436
639	PO210_HUMAN	Isoform 2 of Nuclear pore membrane glycoprotein 210 OS=Homo sapiens GN=NUP210	106 kDa	0.0017595	0.0044944	2.55436	0.391487	2.55436
730	ITB3_HUMAN	Isoform Beta-3C of Integrin beta-3 OS=Homo sapiens GN=ITGB3	87 kDa	0.0021702	0.0055435	2.55437	0.391486	2.55437
181	RAB1A_HUMAN	Isoform 3 of Ras-related protein Rab-1A OS=Homo sapiens GN=RAB1A	14 kDa	0.026379	0.067382	2.55438	0.391484	2.55438
575	KCNN4_HUMAN	Intermediate conductance calcium-activated potassium channel protein 4 OS=Homo sapiens GN=KCNN4 PE=1 SV=1	48 kDa	0.0079694	0.020357	2.5544	0.391482	2.5544
544	CD34_HUMAN	Hematopoietic progenitor cell antigen CD34 OS=Homo sapiens GN=CD34 PE=1 SV=2	41 kDa	0.0044194	0.011289	2.55442	0.391478	2.55442
709	FINC_HUMAN	Isoform 4 of Fibronectin OS=Homo sapiens GN=FN1	223 kDa	0.044366	0.11444	2.57945	0.387679	2.57945
678	CTL2_HUMAN	Isoform 3 of Choline transporter-like protein 2 OS=Homo sapiens GN=SLC44A2	80 kDa	0.0096675	0.026202	2.71032	0.36896	2.71032
823	PDC6I_HUMAN	Programmed cell death 6-interacting protein OS=Homo sapiens GN=PDCD6IP PE=1 SV=1	96 kDa	0.0068404	0.018805	2.74911	0.363754	2.74911
51	HEXB_HUMAN	Beta-hexosaminidase subunit beta OS=Homo sapiens GN=HEXB PE=1 SV=3	63 kDa	0.012241	0.035086	2.86627	0.348886	2.86627
125	4F2_HUMAN	Isoform 2 of 4F2 cell-surface antigen heavy chain OS=Homo sapiens GN=SLC3A2	58 kDa	0.019298	0.055409	2.87123	0.348283	2.87123
528	AMPE_HUMAN	Glutamyl aminopeptidase OS=Homo sapiens GN=ENPEP PE=1 SV=3	109 kDa	0.0071117	0.020436	2.87357	0.347999	2.87357
198	LMNA_HUMAN	Isoform ADelta10 of Prelamin-A/C OS=Homo sapiens GN=LMNA	71 kDa	0.061725	0.19019	3.08125	0.324544	3.08125
593	ANXA6_HUMAN	Isoform 2 of Annexin A6 OS=Homo sapiens GN=ANXA6	72 kDa	0.033152	0.10336	3.11776	0.320743	3.11776
809	SYFB_HUMAN	Phenylalanine--tRNA ligase beta subunit OS=Homo sapiens GN=FARSB PE=1 SV=3	66 kDa	0.0057775	0.018447	3.1929	0.313195	3.1929
134	CP11A_HUMAN	Isoform 2 of Cholesterol side-chain cleavage enzyme, mitochondrial OS=Homo sapiens GN=CYP11A1	42 kDa	0.0093745	0.029932	3.19292	0.313193	3.19292
464	CSRP2_HUMAN	Cysteine and glycine-rich protein 2 OS=Homo sapiens GN=CSRP2 PE=1 SV=3	21 kDa	0.0088159	0.028277	3.2075	0.311769	3.2075
417	SYEP_HUMAN	Bifunctional glutamate/proline--tRNA ligase OS=Homo sapiens GN=EPRS PE=1 SV=5	171 kDa	0.0011253	0.0036094	3.2075	0.311769	3.2075
386	AGRIN_HUMAN	Agrin OS=Homo sapiens GN=AGRN PE=1 SV=5	217 kDa	0.00082316	0.0026403	3.20752	0.311768	3.20752
816	CD36_HUMAN	Platelet glycoprotein 4 OS=Homo sapiens GN=CD36 PE=1 SV=2	53 kDa	0.0036048	0.013707	3.80243	0.26299	3.80243
720	SEPT9_HUMAN	Isoform 5 of Septin-9 OS=Homo sapiens GN=SEPT9	65 kDa	0.0029386	0.011259	3.83142	0.261	3.83142
602	CSN4_HUMAN	Isoform 2 of COP9 signalosome complex subunit 4 OS=Homo sapiens GN=COPS4	40 kDa	0.0048337	0.01852	3.83143	0.260999	3.83143
383	ARL8B_HUMAN	ADP-ribosylation factor-like protein 8B OS=Homo sapiens GN=ARL8B PE=1 SV=1	22 kDa	0.0091477	0.035049	3.83145	0.260997	3.83145
626	PPAC_HUMAN	Isoform 2 of Low molecular weight phosphotyrosine protein phosphatase OS=Homo sapiens GN=ACP1	18 kDa	0.010769	0.041261	3.83146	0.260997	3.83146
677	BASI_HUMAN	Isoform 3 of Basigin OS=Homo sapiens GN=BSG	19 kDa	0.0096675	0.037041	3.8315	0.260995	3.8315
88	FUBP2_HUMAN	Far upstream element-binding protein 2 OS=Homo sapiens GN=KHSRP PE=1 SV=4	73 kDa	0.0047861	0.018338	3.83151	0.260994	3.83151
692	ABD12_HUMAN	Isoform 3 of Monoacylglycerol lipase ABHD12 OS=Homo sapiens GN=ABHD12	41 kDa	0.0047263	0.018109	3.83154	0.260992	3.83154
744	LMNB1_HUMAN	Lamin-B1 OS=Homo sapiens GN=LMNB1 PE=1 SV=2	66 kDa	0.0029035	0.011125	3.83158	0.260989	3.83158
338	EM55_HUMAN	55 kDa erythrocyte membrane protein OS=Homo sapiens GN=MPP1 PE=1 SV=2	52 kDa	0.0036512	0.01399	3.83162	0.260986	3.83162
566	IMA3_HUMAN	Importin subunit alpha-3 OS=Homo sapiens GN=KPNA4 PE=1 SV=1	58 kDa	0.001599	0.0062088	3.88293	0.257538	3.88293
684	FERM2_HUMAN	Isoform 3 of Fermitin family homolog 2 OS=Homo sapiens GN=FERMT2	79 kDa	0.0024767	0.011035	4.45553	0.22444	4.45553
252	TGM2_HUMAN	Protein-glutamine gamma-glutamyltransferase 2 OS=Homo sapiens GN=TGM2 PE=1 SV=2	77 kDa	0.027192	0.13123	4.82605	0.207209	4.82605
858	RAP2B_HUMAN	Ras-related protein Rap-2b OS=Homo sapiens GN=RAP2B PE=1 SV=1	21 kDa	0.0047453	0.023749	5.00474	0.199811	5.00474
480	APEX1_HUMAN	DNA-(apurinic or apyrimidinic site) lyase OS=Homo sapiens GN=APEX1 PE=1 SV=2	36 kDa	0.0027308	0.013667	5.00476	0.19981	5.00476
772	TIMP3_HUMAN	Metalloproteinase inhibitor 3 OS=Homo sapiens GN=TIMP3 PE=1 SV=2	24 kDa	0.0041156	0.020598	5.00486	0.199806	5.00486
686	GDN_HUMAN	Isoform 3 of Glia-derived nexin OS=Homo sapiens GN=SERPINE2	45 kDa	0.0041601	0.021252	5.10853	0.195751	5.10853
811	J3KN10_HUMAN	Phosphatidylinositol 4-kinase alpha OS=Homo sapiens GN=PI4KA PE=1 SV=1	237 kDa	0.00080945	0.0041352	5.10865	0.195746	5.10865
509	EXOC5_HUMAN	Exocyst complex component 5 OS=Homo sapiens GN=EXOC5 PE=1 SV=1	82 kDa	0.0011767	0.0061386	5.21679	0.191689	5.21679
545	HEMO_HUMAN	Hemopexin OS=Homo sapiens GN=HPX PE=1 SV=2	52 kDa	0.0036828	0.023518	6.3859	0.156595	6.3859
195	41_HUMAN	Isoform 6 of Protein 4.1 OS=Homo sapiens GN=EPB41	63 kDa	0.0030061	0.019197	6.38602	0.156592	6.38602
49	PFKAL_HUMAN	ATP-dependent 6-phosphofructokinase, liver type OS=Homo sapiens GN=PFKL PE=1 SV=6	85 kDa	0.0021814	0.020863	9.56404	0.104558	9.56404
884	SRP72_HUMAN	Signal recognition particle subunit SRP72 OS=Homo sapiens GN=SRP72 PE=1 SV=3	75 kDa	0.0025357	0.024252	9.56422	0.104556	9.56422
87	EZRI_HUMAN	Ezrin OS=Homo sapiens GN=EZR PE=1 SV=4	69 kDa	0.0087106	0.10021	11.5044	0.0869235	11.5044
371	GRP78_HUMAN	78 kDa glucose-regulated protein OS=Homo sapiens GN=HSPA5 PE=1 SV=2	72 kDa	0.018211	0.23584	12.9504	0.0772176	12.9504
103	HSP72_HUMAN	Heat shock-related 70 kDa protein 2 OS=Homo sapiens GN=HSPA2 PE=1 SV=1	70 kDa	0.0013037	0.020404	15.6508	0.0638943	15.6508
875	TRFE_HUMAN	Serotransferrin OS=Homo sapiens GN=TF PE=1 SV=3	77 kDa	0.0097506	0.1897	19.4552	0.0514001	19.4552
938	ECHA_HUMAN	Trifunctional enzyme subunit alpha, mitochondrial OS=Homo sapiens GN=HADHA PE=1 SV=2	83 kDa	0.00223	0.062657	28.0973	0.0355906	28.0973
426	CAN6_HUMAN	Calpain-6 OS=Homo sapiens GN=CAPN6 PE=1 SV=2	75 kDa	0.0026544	0.09997	37.662	0.026552	37.662
216	MOES_HUMAN	Moesin OS=Homo sapiens GN=MSN PE=1 SV=3	68 kDa	0.001505	0.094153	62.5601	0.0159846	62.5601

## Sheet: T2D v T2CON 2fold
NB: 169 proteins identified, but at point of analysis 165 proteins mapped to IPA.
#	Accession Number	Identified Proteins	Molecular Weight	T2CON	T2D	T2D/T2CON	Reciprocoal	Fold Change for IPA
342	RL11_HUMAN	60S ribosomal protein L11 OS=Homo sapiens GN=RPL11 PE=1 SV=2	20 kDa	0.061835	0.0059648	0.0964632	10.3667	-10.3667	-1	decrease
442	CLIC4_HUMAN	Chloride intracellular channel protein 4 OS=Homo sapiens GN=CLIC4 PE=1 SV=4	29 kDa	0.040351	0.0041966	0.104002	9.61516	-9.61516
596	AP2A2_HUMAN	Isoform 2 of AP-2 complex subunit alpha-2 OS=Homo sapiens GN=AP2A2	104 kDa	0.021721	0.0023118	0.106432	9.39571	-9.39571
670	TUSC3_HUMAN	Isoform 2 of Tumor suppressor candidate 3 OS=Homo sapiens GN=TUSC3	40 kDa	0.026918	0.0030597	0.113667	8.79759	-8.79759
794	NU205_HUMAN	Nuclear pore complex protein Nup205 OS=Homo sapiens GN=NUP205 PE=1 SV=3	228 kDa	0.0042283	0.00055235	0.130632	7.65511	-7.65511
516	FRIH_HUMAN	Ferritin heavy chain OS=Homo sapiens GN=FTH1 PE=1 SV=2	21 kDa	0.041743	0.0058018	0.138989	7.19484	-7.19484
880	SFXN1_HUMAN	Sideroflexin-1 OS=Homo sapiens GN=SFXN1 PE=1 SV=4	36 kDa	0.021136	0.0032973	0.156004	6.41009	-6.41009
873	PP1B_HUMAN	Serine/threonine-protein phosphatase PP1-beta catalytic subunit OS=Homo sapiens GN=PPP1CB PE=1 SV=3	37 kDa	0.020705	0.0032469	0.156817	6.37685	-6.37685
612	ESYT1_HUMAN	Isoform 2 of Extended synaptotagmin-1 OS=Homo sapiens GN=ESYT1	124 kDa	0.012219	0.0019507	0.159645	6.26391	-6.26391
485	DCTN1_HUMAN	Dynactin subunit 1 OS=Homo sapiens GN=DCTN1 PE=1 SV=3	142 kDa	0.0053254	0.00086959	0.163291	6.12404	-6.12404
855	H3BSC1_HUMAN	Ras-related protein Rab-11A OS=Homo sapiens GN=RAB11A PE=1 SV=1	22 kDa	0.060153	0.010975	0.182451	5.48091	-5.48091
521	BLVRB_HUMAN	Flavin reductase (NADPH) OS=Homo sapiens GN=BLVRB PE=1 SV=3	22 kDa	0.057817	0.010549	0.182455	5.4808	-5.4808
954	VAPA_HUMAN	Vesicle-associated membrane protein-associated protein A OS=Homo sapiens GN=VAPA PE=1 SV=3	28 kDa	0.047691	0.0087272	0.182995	5.46464	-5.46464
163	RAB6A_HUMAN	Isoform 2 of Ras-related protein Rab-6A OS=Homo sapiens GN=RAB6A	24 kDa	0.049251	0.010447	0.212118	4.71437	-4.71437
856	RAB5C_HUMAN	Ras-related protein Rab-5C OS=Homo sapiens GN=RAB5C PE=1 SV=2	23 kDa	0.047263	0.01006	0.212851	4.69811	-4.69811
119	LAC2_HUMAN	Ig lambda-2 chain C regions OS=Homo sapiens GN=IGLC2 PE=1 SV=1	11 kDa	0.09631	0.020501	0.212865	4.69782	-4.69782
691	KTN1_HUMAN	Isoform 3 of Kinectin OS=Homo sapiens GN=KTN1	150 kDa	0.007179	0.0016639	0.231773	4.31456	-4.31456
387	AK1A1_HUMAN	Alcohol dehydrogenase [NADP(+)] OS=Homo sapiens GN=AKR1A1 PE=1 SV=3	37 kDa	0.02874	0.0066863	0.232648	4.29834	-4.29834
782	NDUA9_HUMAN	NADH dehydrogenase [ubiquinone] 1 alpha subcomplex subunit 9, mitochondrial OS=Homo sapiens GN=NDUFA9 PE=1 SV=2	43 kDa	0.022566	0.0057641	0.255433	3.91492	-3.91492
84	DHB12_HUMAN	Estradiol 17-beta-dehydrogenase 12 OS=Homo sapiens GN=HSD17B12 PE=1 SV=2	34 kDa	0.027267	0.0069649	0.255433	3.91492	-3.91492
621	PTK7_HUMAN	Isoform 2 of Inactive tyrosine-protein kinase 7 OS=Homo sapiens GN=PTK7	114 kDa	0.0082596	0.0021098	0.255436	3.91487	-3.91487
584	HCD2_HUMAN	Isoform 2 of 3-hydroxyacyl-CoA dehydrogenase type-2 OS=Homo sapiens GN=HSD17B10	26 kDa	0.033759	0.0086233	0.255437	3.91486	-3.91486
577	IDHC_HUMAN	Isocitrate dehydrogenase [NADP] cytoplasmic OS=Homo sapiens GN=IDH1 PE=1 SV=2	47 kDa	0.039086	0.010498	0.268587	3.72319	-3.72319
924	TIF1B_HUMAN	Transcription intermediary factor 1-beta OS=Homo sapiens GN=TRIM28 PE=1 SV=5	89 kDa	0.014264	0.003874	0.271593	3.68198	-3.68198
921	TFPI2_HUMAN	Tissue factor pathway inhibitor 2 OS=Homo sapiens GN=TFPI2 PE=1 SV=1	27 kDa	0.032506	0.009036	0.277979	3.59739	-3.59739
476	AMPL_HUMAN	Cytosol aminopeptidase OS=Homo sapiens GN=LAP3 PE=1 SV=3	56 kDa	0.014787	0.004187	0.283154	3.53165	-3.53165
843	S10AB_HUMAN	Protein S100-A11 OS=Homo sapiens GN=S100A11 PE=1 SV=2	12 kDa	0.073088	0.020696	0.283165	3.5315	-3.5315
885	K7EK35_HUMAN	Signal transducer and activator of transcription OS=Homo sapiens GN=STAT5A PE=1 SV=1	87 kDa	0.010058	0.0028481	0.283168	3.53148	-3.53148
542	HSP74_HUMAN	Heat shock 70 kDa protein 4 OS=Homo sapiens GN=HSPA4 PE=1 SV=4	94 kDa	0.009094	0.002587	0.284473	3.51527	-3.51527
497	ERP44_HUMAN	Endoplasmic reticulum resident protein 44 OS=Homo sapiens GN=ERP44 PE=1 SV=1	47 kDa	0.027284	0.0080896	0.296496	3.37273	-3.37273
174	CTNA1_HUMAN	Isoform 3 of Catenin alpha-1 OS=Homo sapiens GN=CTNNA1	60 kDa	0.026949	0.0081084	0.300879	3.32359	-3.32359
272	RL1D1_HUMAN	Ribosomal L1 domain-containing protein 1 OS=Homo sapiens GN=RSL1D1 PE=1 SV=3	55 kDa	0.0069448	0.0021668	0.312003	3.2051	-3.2051
385	ARK72_HUMAN	Aflatoxin B1 aldehyde reductase member 2 OS=Homo sapiens GN=AKR7A2 PE=1 SV=3	40 kDa	0.009479	0.0029575	0.312005	3.20507	-3.20507
296	TBB6_HUMAN	Tubulin beta-6 chain OS=Homo sapiens GN=TUBB6 PE=1 SV=1	50 kDa	0.0076299	0.0023806	0.312009	3.20503	-3.20503
111	H13_HUMAN	Histone H1.3 OS=Homo sapiens GN=HIST1H1D PE=1 SV=2	22 kDa	0.015238	0.0048042	0.315278	3.17181	-3.17181
234	PLSL_HUMAN	Plastin-2 OS=Homo sapiens GN=LCP1 PE=1 SV=6	70 kDa	0.010855	0.0034658	0.319281	3.13203	-3.13203
913	B4DUR8_HUMAN	T-complex protein 1 subunit gamma OS=Homo sapiens GN=CCT3 PE=1 SV=1	56 kDa	0.013612	0.0043461	0.319284	3.132	-3.132
876	SPB6_HUMAN	Serpin B6 OS=Homo sapiens GN=SERPINB6 PE=1 SV=3	43 kDa	0.018101	0.0057794	0.319286	3.13199	-3.13199
695	OLA1_HUMAN	Isoform 3 of Obg-like ATPase 1 OS=Homo sapiens GN=OLA1	31 kDa	0.024482	0.0078168	0.319288	3.13197	-3.13197
9	RS10_HUMAN	40S ribosomal protein S10 OS=Homo sapiens GN=RPS10 PE=1 SV=1	19 kDa	0.041248	0.01317	0.319288	3.13197	-3.13197
933	TMEDA_HUMAN	Transmembrane emp24 domain-containing protein 10 OS=Homo sapiens GN=TMED10 PE=1 SV=2	25 kDa	0.031077	0.0099227	0.319294	3.13191	-3.13191
10	RS17L_HUMAN	40S ribosomal protein S17-like OS=Homo sapiens GN=RPS17L PE=1 SV=1	16 kDa	0.050414	0.016097	0.319296	3.13189	-3.13189
287	TPM3_HUMAN	Tropomyosin alpha-3 chain OS=Homo sapiens GN=TPM3 PE=1 SV=2	33 kDa	0.02388	0.0076248	0.319296	3.13189	-3.13189
271	RINI_HUMAN	Ribonuclease inhibitor OS=Homo sapiens GN=RNH1 PE=1 SV=2	50 kDa	0.014763	0.0047138	0.319298	3.13187	-3.13187
416	H3BP20_HUMAN	Beta-hexosaminidase OS=Homo sapiens GN=HEXA PE=1 SV=1	62 kDa	0.012603	0.0040242	0.319305	3.1318	-3.1318
449	COPD_HUMAN	Coatomer subunit delta OS=Homo sapiens GN=ARCN1 PE=1 SV=1	57 kDa	0.023086	0.0081965	0.355042	2.81657	-2.81657
819	PRAF3_HUMAN	PRA1 family protein 3 OS=Homo sapiens GN=ARL6IP5 PE=1 SV=1	22 kDa	0.031207	0.011295	0.361938	2.7629	-2.7629
865	J3KTE4_HUMAN	Ribosomal protein L19 OS=Homo sapiens GN=RPL19 PE=1 SV=1	23 kDa	0.030788	0.011201	0.363811	2.74868	-2.74868
436	CATG_HUMAN	Cathepsin G OS=Homo sapiens GN=CTSG PE=1 SV=2	29 kDa	0.023423	0.0085218	0.363822	2.7486	-2.7486
196	ILF3_HUMAN	Isoform 7 of Interleukin enhancer-binding factor 3 OS=Homo sapiens GN=ILF3	96 kDa	0.0066512	0.0024199	0.363829	2.74854	-2.74854
211	LONM_HUMAN	Lon protease homolog, mitochondrial OS=Homo sapiens GN=LONP1 PE=1 SV=2	106 kDa	0.01242	0.0045319	0.364887	2.74057	-2.74057
524	LG3BP_HUMAN	Galectin-3-binding protein OS=Homo sapiens GN=LGALS3BP PE=1 SV=1	65 kDa	0.02036	0.0074293	0.364897	2.7405	-2.7405
513	CAZA2_HUMAN	F-actin-capping protein subunit alpha-2 OS=Homo sapiens GN=CAPZA2 PE=1 SV=3	33 kDa	0.02076	0.0075981	0.365997	2.73226	-2.73226
699	UN45A_HUMAN	Isoform 3 of Protein unc-45 homolog A OS=Homo sapiens GN=UNC45A	25 kDa	0.011417	0.0047826	0.418902	2.3872	-2.3872
169	TPM4_HUMAN	Isoform 2 of Tropomyosin alpha-4 chain OS=Homo sapiens GN=TPM4	33 kDa	0.017849	0.007477	0.418903	2.38719	-2.38719
259	RAB14_HUMAN	Ras-related protein Rab-14 OS=Homo sapiens GN=RAB14 PE=1 SV=4	24 kDa	0.059272	0.025153	0.424366	2.35646	-2.35646
501	ECHM_HUMAN	Enoyl-CoA hydratase, mitochondrial OS=Homo sapiens GN=ECHS1 PE=1 SV=4	31 kDa	0.043943	0.018648	0.424368	2.35645	-2.35645
382	ARF6_HUMAN	ADP-ribosylation factor 6 OS=Homo sapiens GN=ARF6 PE=1 SV=2	20 kDa	0.029168	0.012417	0.425706	2.34904	-2.34904
8	3HIDH_HUMAN	3-hydroxyisobutyrate dehydrogenase, mitochondrial OS=Homo sapiens GN=HIBADH PE=1 SV=2	35 kDa	0.015192	0.0064674	0.425711	2.34901	-2.34901
431	CPT2_HUMAN	Carnitine O-palmitoyltransferase 2, mitochondrial OS=Homo sapiens GN=CPT2 PE=1 SV=2	74 kDa	0.0077575	0.0033025	0.425717	2.34898	-2.34898
870	SBP1_HUMAN	Selenium-binding protein 1 OS=Homo sapiens GN=SELENBP1 PE=1 SV=2	52 kDa	0.021629	0.0092079	0.42572	2.34896	-2.34896
493	ETFD_HUMAN	Electron transfer flavoprotein-ubiquinone oxidoreductase, mitochondrial OS=Homo sapiens GN=ETFDH PE=1 SV=2	68 kDa	0.008273	0.003522	0.425722	2.34895	-2.34895
852	PYC_HUMAN	Pyruvate carboxylase, mitochondrial OS=Homo sapiens GN=PC PE=1 SV=2	130 kDa	0.0043331	0.0018447	0.425723	2.34895	-2.34895
548	HNRPL_HUMAN	Heterogeneous nuclear ribonucleoprotein L OS=Homo sapiens GN=HNRNPL PE=1 SV=2	64 kDa	0.0086662	0.0036894	0.425723	2.34895	-2.34895
894	STS_HUMAN	Steryl-sulfatase OS=Homo sapiens GN=STS PE=1 SV=2	65 kDa	0.043777	0.018637	0.425726	2.34893	-2.34893
185	CORO7_HUMAN	Isoform 4 of Coronin-7 OS=Homo sapiens GN=CORO7	99 kDa	0.0056278	0.0023959	0.425726	2.34893	-2.34893
708	ESYT2_HUMAN	Isoform 4 of Extended synaptotagmin-2 OS=Homo sapiens GN=ESYT2	59 kDa	0.0096858	0.0041235	0.425726	2.34893	-2.34893
815	PLMN_HUMAN	Plasminogen OS=Homo sapiens GN=PLG PE=1 SV=2	91 kDa	0.0063017	0.0026828	0.425726	2.34893	-2.34893
456	C1QC_HUMAN	Complement C1q subcomponent subunit C OS=Homo sapiens GN=C1QC PE=1 SV=3	26 kDa	0.020834	0.0088696	0.425727	2.34892	-2.34892
679	CLUS_HUMAN	Isoform 3 of Clusterin OS=Homo sapiens GN=CLU	32 kDa	0.018629	0.0079309	0.425729	2.34891	-2.34891
243	PSG9_HUMAN	Pregnancy-specific beta-1-glycoprotein 9 OS=Homo sapiens GN=PSG9 PE=2 SV=2	48 kDa	0.011982	0.0051011	0.42573	2.34891	-2.34891
634	NEUA_HUMAN	Isoform 2 of N-acylneuraminate cytidylyltransferase OS=Homo sapiens GN=CMAS	30 kDa	0.019408	0.0082626	0.425732	2.3489	-2.3489
415	APOH_HUMAN	Beta-2-glycoprotein 1 OS=Homo sapiens GN=APOH PE=1 SV=3	38 kDa	0.014795	0.0062987	0.425732	2.3489	-2.3489
779	MYLK_HUMAN	Myosin light chain kinase, smooth muscle OS=Homo sapiens GN=MYLK PE=1 SV=4	211 kDa	0.0026669	0.0011354	0.425738	2.34886	-2.34886
749	LGMN_HUMAN	Legumain OS=Homo sapiens GN=LGMN PE=1 SV=1	49 kDa	0.011788	0.0050186	0.425738	2.34886	-2.34886
175	CHTOP_HUMAN	Isoform 3 of Chromatin target of PRMT1 protein OS=Homo sapiens GN=CHTOP	22 kDa	0.025269	0.010758	0.425739	2.34886	-2.34886
422	C1TC_HUMAN	C-1-tetrahydrofolate synthase, cytoplasmic OS=Homo sapiens GN=MTHFD1 PE=1 SV=3	102 kDa	0.00817	0.0035127	0.429951	2.32585	-2.32585
344	RL15_HUMAN	60S ribosomal protein L15 OS=Homo sapiens GN=RPL15 PE=1 SV=2	24 kDa	0.070981	0.031957	0.450219	2.22114	-2.22114
629	MRC1_HUMAN	Isoform 2 of Macrophage mannose receptor 1 OS=Homo sapiens GN=MRC1	57 kDa	0.023916	0.010859	0.454047	2.20241	-2.20241
806	PXDN_HUMAN	Peroxidasin homolog OS=Homo sapiens GN=PXDN PE=1 SV=2	165 kDa	0.012655	0.0058771	0.464409	2.15327	-2.15327
649	RAB5B_HUMAN	Isoform 2 of Ras-related protein Rab-5B OS=Homo sapiens GN=RAB5B	19 kDa	0.039114	0.018591	0.475303	2.10392	-2.10392
607	ERP29_HUMAN	Isoform 2 of Endoplasmic reticulum resident protein 29 OS=Homo sapiens GN=ERP29	5 kDa	0.12841	0.061034	0.475306	2.10391	-2.10391
50	ACTBL_HUMAN	Beta-actin-like protein 2 OS=Homo sapiens GN=ACTBL2 PE=1 SV=2	42 kDa	0.018007	0.0087351	0.485095	2.06145	-2.06145
130	ATPA_HUMAN	Isoform 2 of ATP synthase subunit alpha, mitochondrial OS=Homo sapiens GN=ATP5A1	54 kDa	0.13696	0.066914	0.488566	2.04681	-2.04681
706	ANO6_HUMAN	Isoform 4 of Anoctamin-6 OS=Homo sapiens GN=ANO6	108 kDa	0.012821	0.025731	2.00694	0.498271	2.00694
144	FLNB_HUMAN	Isoform 2 of Filamin-B OS=Homo sapiens GN=FLNB	276 kDa	0.0165	0.033286	2.01733	0.495704	2.01733
337	AL9A1_HUMAN	4-trimethylaminobutyraldehyde dehydrogenase OS=Homo sapiens GN=ALDH9A1 PE=1 SV=3	54 kDa	0.013777	0.028543	2.07179	0.482675	2.07179
605	PRKDC_HUMAN	Isoform 2 of DNA-dependent protein kinase catalytic subunit OS=Homo sapiens GN=PRKDC	466 kDa	0.0060261	0.01273	2.11248	0.473378	2.11248
797	NUCL_HUMAN	Nucleolin OS=Homo sapiens GN=NCL PE=1 SV=3	77 kDa	0.0071893	0.015303	2.12858	0.469797	2.12858
14	RLA0_HUMAN	60S acidic ribosomal protein P0 OS=Homo sapiens GN=RPLP0 PE=1 SV=1	34 kDa	0.016102	0.034275	2.12862	0.469788	2.12862
693	NUP98_HUMAN	Isoform 3 of Nuclear pore complex protein Nup98-Nup96 OS=Homo sapiens GN=NUP98	98 kDa	0.0054476	0.011596	2.12864	0.469783	2.12864
662	SVEP1_HUMAN	Isoform 2 of Sushi, von Willebrand factor type A, EGF and pentraxin domain-containing protein 1 OS=Homo sapiens GN=SVEP1	96 kDa	0.046045	0.098804	2.14581	0.466024	2.14581
31	ADT3_HUMAN	ADP/ATP translocase 3 OS=Homo sapiens GN=SLC25A6 PE=1 SV=4	33 kDa	0.028548	0.061734	2.16246	0.462436	2.16246
710	HP1B3_HUMAN	Isoform 4 of Heterochromatin protein 1-binding protein 3 OS=Homo sapiens GN=HP1BP3	15 kDa	0.12766	0.27739	2.17288	0.460218	2.17288
625	LASP1_HUMAN	Isoform 2 of LIM and SH3 domain protein 1 OS=Homo sapiens GN=LASP1	36 kDa	0.010535	0.023624	2.24243	0.445945	2.24243
420	PRG2_HUMAN	Bone marrow proteoglycan OS=Homo sapiens GN=PRG2 PE=1 SV=2	25 kDa	0.072731	0.17141	2.35677	0.42431	2.35677
743	E7ER44_HUMAN	Lactotransferrin OS=Homo sapiens GN=LTF PE=1 SV=1	78 kDa	0.038501	0.092079	2.3916	0.41813	2.3916
352	RL26_HUMAN	60S ribosomal protein L26 OS=Homo sapiens GN=RPL26 PE=1 SV=1 (RL26_HUMAN)	17 kDa	0.005989	0.014987	2.50242	0.399613	2.50242
627	PPAL_HUMAN	Isoform 2 of Lysosomal acid phosphatase OS=Homo sapiens GN=ACP2	18 kDa	0.016062	0.040745	2.53673	0.394208	2.53673
961	XRCC5_HUMAN	X-ray repair cross-complementing protein 5 OS=Homo sapiens GN=XRCC5 PE=1 SV=3	83 kDa	0.0070215	0.017812	2.53678	0.394201	2.53678
358	RL34_HUMAN	60S ribosomal protein L34 OS=Homo sapiens GN=RPL34 PE=1 SV=3	13 kDa	0.014543	0.037146	2.55422	0.391509	2.55422
230	PEDF_HUMAN	Pigment epithelium-derived factor OS=Homo sapiens GN=SERPINF1 PE=1 SV=4	46 kDa	0.0040705	0.010397	2.55423	0.391507	2.55423
315	THIM_HUMAN	3-ketoacyl-CoA thiolase, mitochondrial OS=Homo sapiens GN=ACAA2 PE=1 SV=2	42 kDa	0.0042858	0.010947	2.55425	0.391505	2.55425
755	LRP2_HUMAN	Low-density lipoprotein receptor-related protein 2 OS=Homo sapiens GN=LRP2 PE=1 SV=3	522 kDa	0.0014621	0.0037346	2.55427	0.391501	2.55427
396	B3A2_HUMAN	Anion exchange protein 2 OS=Homo sapiens GN=SLC4A2 PE=1 SV=4	137 kDa	0.0041131	0.010506	2.55428	0.3915	2.55428
83	E5RHW4_HUMAN	Erlin-2 (Fragment) OS=Homo sapiens GN=ERLIN2 PE=1 SV=1	38 kDa	0.0050339	0.012858	2.55428	0.391499	2.55428
388	C9JV77_HUMAN	Alpha-2-HS-glycoprotein OS=Homo sapiens GN=AHSG PE=1 SV=1	39 kDa	0.0046236	0.01181	2.55429	0.391499	2.55429
775	RAE1L_HUMAN	mRNA export factor OS=Homo sapiens GN=RAE1 PE=1 SV=1	41 kDa	0.0046236	0.01181	2.55429	0.391499	2.55429
756	LUM_HUMAN	Lumican OS=Homo sapiens GN=LUM PE=1 SV=2	38 kDa	0.080543	0.20573	2.55429	0.391499	2.55429
190	DYN2_HUMAN	Isoform 5 of Dynamin-2 OS=Homo sapiens GN=DNM2	98 kDa	0.001958	0.0050013	2.55429	0.391498	2.55429
17	RL31_HUMAN	60S ribosomal protein L31 OS=Homo sapiens GN=RPL31 PE=1 SV=1	14 kDa	0.013612	0.034769	2.55429	0.391498	2.55429
671	U520_HUMAN	Isoform 2 of U5 small nuclear ribonucleoprotein 200 kDa helicase OS=Homo sapiens GN=SNRNP200	71 kDa	0.0027224	0.0069538	2.55429	0.391498	2.55429
960	WFS1_HUMAN	Wolframin OS=Homo sapiens GN=WFS1 PE=1 SV=2	100 kDa	0.0019118	0.0048833	2.55429	0.391498	2.55429
24	ARPC3_HUMAN	Actin-related protein 2/3 complex subunit 3 OS=Homo sapiens GN=ARPC3 PE=1 SV=3	21 kDa	0.0095588	0.024416	2.5543	0.391497	2.5543
67	FHR1_HUMAN	Complement factor H-related protein 1 OS=Homo sapiens GN=CFHR1 PE=1 SV=2	38 kDa	0.005156	0.01317	2.55431	0.391496	2.55431
65	CO2_HUMAN	Complement C2 OS=Homo sapiens GN=C2 PE=1 SV=2	83 kDa	0.0022626	0.0057794	2.55432	0.391494	2.55432
582	TB182_HUMAN	Isoform 2 of 182 kDa tankyrase-1-binding protein OS=Homo sapiens GN=TNKS1BP1	83 kDa	0.002187	0.0055863	2.55432	0.391493	2.55432
540	G5E9W9_HUMAN	GTPase IMAP family member 4 OS=Homo sapiens GN=GIMAP4 PE=4 SV=1	39 kDa	0.0049606	0.012671	2.55433	0.391492	2.55433
223	NUP88_HUMAN	Nuclear pore complex protein Nup88 OS=Homo sapiens GN=NUP88 PE=1 SV=2	84 kDa	0.013777	0.035191	2.55433	0.391492	2.55433
640	PAPP2_HUMAN	Isoform 2 of Pappalysin-2 OS=Homo sapiens GN=PAPPA2	92 kDa	0.0020574	0.0052553	2.55434	0.39149	2.55434
656	S22AB_HUMAN	Isoform 2 of Solute carrier family 22 member 11 OS=Homo sapiens GN=SLC22A11	48 kDa	0.007699	0.019666	2.55436	0.391488	2.55436
639	PO210_HUMAN	Isoform 2 of Nuclear pore membrane glycoprotein 210 OS=Homo sapiens GN=NUP210	106 kDa	0.0017595	0.0044944	2.55436	0.391487	2.55436
730	ITB3_HUMAN	Isoform Beta-3C of Integrin beta-3 OS=Homo sapiens GN=ITGB3	87 kDa	0.0021702	0.0055435	2.55437	0.391486	2.55437
181	RAB1A_HUMAN	Isoform 3 of Ras-related protein Rab-1A OS=Homo sapiens GN=RAB1A	14 kDa	0.026379	0.067382	2.55438	0.391484	2.55438
575	KCNN4_HUMAN	Intermediate conductance calcium-activated potassium channel protein 4 OS=Homo sapiens GN=KCNN4 PE=1 SV=1	48 kDa	0.0079694	0.020357	2.5544	0.391482	2.5544
544	CD34_HUMAN	Hematopoietic progenitor cell antigen CD34 OS=Homo sapiens GN=CD34 PE=1 SV=2	41 kDa	0.0044194	0.011289	2.55442	0.391478	2.55442
709	FINC_HUMAN	Isoform 4 of Fibronectin OS=Homo sapiens GN=FN1	223 kDa	0.044366	0.11444	2.57945	0.387679	2.57945
678	CTL2_HUMAN	Isoform 3 of Choline transporter-like protein 2 OS=Homo sapiens GN=SLC44A2	80 kDa	0.0096675	0.026202	2.71032	0.36896	2.71032
823	PDC6I_HUMAN	Programmed cell death 6-interacting protein OS=Homo sapiens GN=PDCD6IP PE=1 SV=1	96 kDa	0.0068404	0.018805	2.74911	0.363754	2.74911
51	HEXB_HUMAN	Beta-hexosaminidase subunit beta OS=Homo sapiens GN=HEXB PE=1 SV=3	63 kDa	0.012241	0.035086	2.86627	0.348886	2.86627
125	4F2_HUMAN	Isoform 2 of 4F2 cell-surface antigen heavy chain OS=Homo sapiens GN=SLC3A2	58 kDa	0.019298	0.055409	2.87123	0.348283	2.87123
528	AMPE_HUMAN	Glutamyl aminopeptidase OS=Homo sapiens GN=ENPEP PE=1 SV=3	109 kDa	0.0071117	0.020436	2.87357	0.347999	2.87357
198	LMNA_HUMAN	Isoform ADelta10 of Prelamin-A/C OS=Homo sapiens GN=LMNA	71 kDa	0.061725	0.19019	3.08125	0.324544	3.08125
593	ANXA6_HUMAN	Isoform 2 of Annexin A6 OS=Homo sapiens GN=ANXA6	72 kDa	0.033152	0.10336	3.11776	0.320743	3.11776
809	SYFB_HUMAN	Phenylalanine--tRNA ligase beta subunit OS=Homo sapiens GN=FARSB PE=1 SV=3	66 kDa	0.0057775	0.018447	3.1929	0.313195	3.1929
134	CP11A_HUMAN	Isoform 2 of Cholesterol side-chain cleavage enzyme, mitochondrial OS=Homo sapiens GN=CYP11A1	42 kDa	0.0093745	0.029932	3.19292	0.313193	3.19292
464	CSRP2_HUMAN	Cysteine and glycine-rich protein 2 OS=Homo sapiens GN=CSRP2 PE=1 SV=3	21 kDa	0.0088159	0.028277	3.2075	0.311769	3.2075
417	SYEP_HUMAN	Bifunctional glutamate/proline--tRNA ligase OS=Homo sapiens GN=EPRS PE=1 SV=5	171 kDa	0.0011253	0.0036094	3.2075	0.311769	3.2075
386	AGRIN_HUMAN	Agrin OS=Homo sapiens GN=AGRN PE=1 SV=5	217 kDa	0.00082316	0.0026403	3.20752	0.311768	3.20752
816	CD36_HUMAN	Platelet glycoprotein 4 OS=Homo sapiens GN=CD36 PE=1 SV=2	53 kDa	0.0036048	0.013707	3.80243	0.26299	3.80243
720	SEPT9_HUMAN	Isoform 5 of Septin-9 OS=Homo sapiens GN=SEPT9	65 kDa	0.0029386	0.011259	3.83142	0.261	3.83142
602	CSN4_HUMAN	Isoform 2 of COP9 signalosome complex subunit 4 OS=Homo sapiens GN=COPS4	40 kDa	0.0048337	0.01852	3.83143	0.260999	3.83143
383	ARL8B_HUMAN	ADP-ribosylation factor-like protein 8B OS=Homo sapiens GN=ARL8B PE=1 SV=1	22 kDa	0.0091477	0.035049	3.83145	0.260997	3.83145
626	PPAC_HUMAN	Isoform 2 of Low molecular weight phosphotyrosine protein phosphatase OS=Homo sapiens GN=ACP1	18 kDa	0.010769	0.041261	3.83146	0.260997	3.83146
677	BASI_HUMAN	Isoform 3 of Basigin OS=Homo sapiens GN=BSG	19 kDa	0.0096675	0.037041	3.8315	0.260995	3.8315
88	FUBP2_HUMAN	Far upstream element-binding protein 2 OS=Homo sapiens GN=KHSRP PE=1 SV=4	73 kDa	0.0047861	0.018338	3.83151	0.260994	3.83151
692	ABD12_HUMAN	Isoform 3 of Monoacylglycerol lipase ABHD12 OS=Homo sapiens GN=ABHD12	41 kDa	0.0047263	0.018109	3.83154	0.260992	3.83154
744	LMNB1_HUMAN	Lamin-B1 OS=Homo sapiens GN=LMNB1 PE=1 SV=2	66 kDa	0.0029035	0.011125	3.83158	0.260989	3.83158
338	EM55_HUMAN	55 kDa erythrocyte membrane protein OS=Homo sapiens GN=MPP1 PE=1 SV=2	52 kDa	0.0036512	0.01399	3.83162	0.260986	3.83162
566	IMA3_HUMAN	Importin subunit alpha-3 OS=Homo sapiens GN=KPNA4 PE=1 SV=1	58 kDa	0.001599	0.0062088	3.88293	0.257538	3.88293
684	FERM2_HUMAN	Isoform 3 of Fermitin family homolog 2 OS=Homo sapiens GN=FERMT2	79 kDa	0.0024767	0.011035	4.45553	0.22444	4.45553
252	TGM2_HUMAN	Protein-glutamine gamma-glutamyltransferase 2 OS=Homo sapiens GN=TGM2 PE=1 SV=2	77 kDa	0.027192	0.13123	4.82605	0.207209	4.82605
858	RAP2B_HUMAN	Ras-related protein Rap-2b OS=Homo sapiens GN=RAP2B PE=1 SV=1	21 kDa	0.0047453	0.023749	5.00474	0.199811	5.00474
480	APEX1_HUMAN	DNA-(apurinic or apyrimidinic site) lyase OS=Homo sapiens GN=APEX1 PE=1 SV=2	36 kDa	0.0027308	0.013667	5.00476	0.19981	5.00476
772	TIMP3_HUMAN	Metalloproteinase inhibitor 3 OS=Homo sapiens GN=TIMP3 PE=1 SV=2	24 kDa	0.0041156	0.020598	5.00486	0.199806	5.00486
686	GDN_HUMAN	Isoform 3 of Glia-derived nexin OS=Homo sapiens GN=SERPINE2	45 kDa	0.0041601	0.021252	5.10853	0.195751	5.10853
811	J3KN10_HUMAN	Phosphatidylinositol 4-kinase alpha OS=Homo sapiens GN=PI4KA PE=1 SV=1	237 kDa	0.00080945	0.0041352	5.10865	0.195746	5.10865
509	EXOC5_HUMAN	Exocyst complex component 5 OS=Homo sapiens GN=EXOC5 PE=1 SV=1	82 kDa	0.0011767	0.0061386	5.21679	0.191689	5.21679
545	HEMO_HUMAN	Hemopexin OS=Homo sapiens GN=HPX PE=1 SV=2	52 kDa	0.0036828	0.023518	6.3859	0.156595	6.3859
195	41_HUMAN	Isoform 6 of Protein 4.1 OS=Homo sapiens GN=EPB41	63 kDa	0.0030061	0.019197	6.38602	0.156592	6.38602
49	PFKAL_HUMAN	ATP-dependent 6-phosphofructokinase, liver type OS=Homo sapiens GN=PFKL PE=1 SV=6	85 kDa	0.0021814	0.020863	9.56404	0.104558	9.56404
884	SRP72_HUMAN	Signal recognition particle subunit SRP72 OS=Homo sapiens GN=SRP72 PE=1 SV=3	75 kDa	0.0025357	0.024252	9.56422	0.104556	9.56422
87	EZRI_HUMAN	Ezrin OS=Homo sapiens GN=EZR PE=1 SV=4	69 kDa	0.0087106	0.10021	11.5044	0.0869235	11.5044
371	GRP78_HUMAN	78 kDa glucose-regulated protein OS=Homo sapiens GN=HSPA5 PE=1 SV=2	72 kDa	0.018211	0.23584	12.9504	0.0772176	12.9504
103	HSP72_HUMAN	Heat shock-related 70 kDa protein 2 OS=Homo sapiens GN=HSPA2 PE=1 SV=1	70 kDa	0.0013037	0.020404	15.6508	0.0638943	15.6508
875	TRFE_HUMAN	Serotransferrin OS=Homo sapiens GN=TF PE=1 SV=3	77 kDa	0.0097506	0.1897	19.4552	0.0514001	19.4552
938	ECHA_HUMAN	Trifunctional enzyme subunit alpha, mitochondrial OS=Homo sapiens GN=HADHA PE=1 SV=2	83 kDa	0.00223	0.062657	28.0973	0.0355906	28.0973
426	CAN6_HUMAN	Calpain-6 OS=Homo sapiens GN=CAPN6 PE=1 SV=2	75 kDa	0.0026544	0.09997	37.662	0.026552	37.662
216	MOES_HUMAN	Moesin OS=Homo sapiens GN=MSN PE=1 SV=3	68 kDa	0.001505	0.094153	62.5601	0.0159846	62.5601
